# Supplementary material for: Transcriptome-wide association study for postpartum depression implicates altered B-cell activation and insulin resistance
Source: Mol Psychiatry. 2022 Apr 1;27(6):2858–67. doi: 10.1038/s41380-022-01525-7 (PMC9156403; doi:10.1038/s41380-022-01525-7)
Supplement: Supplementary file 6 — Supplemental Tables [file 41380_2022_1525_MOESM6_ESM.xlsx]

## Sheet: Table S1
Table S1: Sample Characteristics
	Total	Cases	Controls	p-value
n	1,551	579	972
age, mean (sd)	26.7 (5.6)	27.0 (5.6)	26.6 (5.5)	0.11
Race, n (%)
- Black	1,030 (66.5)	332 (57.3)	698 (71.8)	7.45e-09
- White	511 (32.9)	242 (41.8)	269 (27.7)	1.45e-08
- Asian	10 (0.6)	5 (0.9)	5 (0.5)	0.61
Ethnicity, n (%)
- Hispanic	246 (15.9%)	100 (17.3)	146 (15.0)	0.27
- Non-Hispanic	1,305 (84.1%)	479 (82.7)	826 (85.0)	0.23
Assays, n
- Genotype	1,425	487	864
- DNA Methylation	1,435	503	897
- RNA-seq	1,341	482	859
Estimated Cell Proportions, mean (sd)
- CD8T	9.7 (4.9)	9.7 (4.8)	9.6 (4.9)	0.81
- CD4T	16.3 (5.5)	15.9 (5.8)	16.6 (5.3)	0.03
- Bcell	5.6 (2.7)	5.5 (2.6)	5.6 (2.7)	0.52
- Mono	4.8 (2.3)	4.7 (2.3)	4.8 (2.3)	0.35
- Gran	59.3 (9.2)	60.1 (9.3)	58.9 (9.1)	0.02
- NK	3.1 (3.5)	2.9 (3.5)	3.2 (3.6)	0.16
Hormone Levels, mean (sd)
- Estradiol (E2), pg/ml	91.4 (36.4)	90.3 (38.4)	92.1 (35.2)	0.43
- Progesterone (P4), ng/ml	0.38 (0.29)	0.36 (0.28)	0.38 (0.30)	0.25
- Oxytocin (Oxt), pg/ml	11.9 (4.87)	12.6 (4.82)	11.6 (4.85)	0.0002381
- BDNF, ng/ml	44.39 (19.84)	43.55 (18.61)	44.86 (20.50)	0.24

## Sheet: Table S2
Table S2: TWAS Results from Whole Blood (p < 0.05)
chr	position	partcor	tstat	pvalue	qvalue	source	start	end	strand	gene_id	transcript_name	gene_version	gene_name	gene_source	gene_biotype	transcript_id	transcript_source	transcript_version	transcript_biotype	feature
1	147511004	0.145591	5.23604	1.91927e-07	0.00904956	ensembl	147511004	147511167	-	ENSG00000206585	RNVU1-9-201	1	RNVU1-9	ensembl	snRNA	ENST00000383858	ensembl	1	snRNA	transcript
1	16840617	0.144536	5.1973	2.3551e-07	0.00904956	ensembl	16840617	16840780	-	ENSG00000206652	RNU1-1-201	1	RNU1-1	ensembl	snRNA	ENST00000383925	ensembl	1	snRNA	transcript
1	16993280	0.144374	5.19136	2.42984e-07	0.00904956	ensembl	16993280	16993443	-	ENSG00000207513	RNU1-3-201	1	RNU1-3	ensembl	snRNA	ENST00000384782	ensembl	1	snRNA	transcript
1	145969270	0.143837	5.17162	2.69529e-07	0.00904956	ensembl	145969270	145969433	-	ENSG00000207418	RNVU1-7-201	1	RNVU1-7	ensembl	snRNA	ENST00000384687	ensembl	1	snRNA	transcript
5	79924357	0.142401	5.11892	3.54822e-07	0.00953066	havana	79924357	79950366	-	ENSG00000228716	DHFR-004	2	DHFR	ensembl_havana	protein_coding	ENST00000513048	havana	1	processed_transcript	transcript
12	98993413	0.134616	4.83375	1.50387e-06	0.033662	ensembl	98993413	98993661	+	ENSG00000212443	SNORA53-201	1	SNORA53	ensembl	snoRNA	ENST00000391141	ensembl	1	snoRNA	transcript
15	76566517	0.131825	4.73174	2.47609e-06	0.0475062	havana	76566517	76584963	-	ENSG00000140374	ETFA-008	11	ETFA	ensembl_havana	protein_coding	ENST00000559758	havana	1	retained_intron	transcript
17	19093343	0.128802	4.62139	4.2012e-06	0.0657838	ensembl	19093343	19093558	-	ENSG00000264940	SNORD3C-201	2	SNORD3C	ensembl_havana	lincRNA	ENST00000362428	ensembl	1	snoRNA	transcript
14	35025432	0.128524	4.61123	4.40838e-06	0.0657838	ensembl	35025432	35025595	-	ENSG00000206588	RNU1-28P-201	1	RNU1-28P	ensembl	snRNA	ENST00000383861	ensembl	1	snRNA	transcript
6	160201282	0.123594	4.43156	1.01642e-05	0.136507	ensembl	160201282	160201413	-	ENSG00000207392	SNORA20-201	1	SNORA20	ensembl	snoRNA	ENST00000384662	ensembl	1	snoRNA	transcript
3	186504464	0.120559	4.32111	1.67401e-05	0.204384	ensembl	186504464	186504641	+	ENSG00000221420	SNORA81-201	2	SNORA81	ensembl	snoRNA	ENST00000408493	ensembl	2	snoRNA	transcript
20	5527987	0.119469	4.28148	1.99665e-05	0.223462	havana	5527987	5529027	-	ENSG00000125772	GPCPD1-006	8	GPCPD1	ensembl_havana	protein_coding	ENST00000462080	havana	1	processed_transcript	transcript
8	119303447	0.118489	4.24584	2.33685e-05	0.225461	havana	119303447	119412844	+	ENSG00000225885	AC023590.1-005	2	AC023590.1	havana	protein_coding	ENST00000430457	havana	1	processed_transcript	transcript
9	19063654	0.117557	4.212	2.71034e-05	0.225461	ensembl	19063654	19063784	-	ENSG00000251733	SCARNA8-201	1	SCARNA8	ensembl	snoRNA	ENST00000515924	ensembl	1	snoRNA	transcript
3	17198654	-0.116674	-4.17991	3.11664e-05	0.225461	ensembl_havana	17198654	17782399	-	ENSG00000131374	TBC1D5-001	10	TBC1D5	ensembl_havana	protein_coding	ENST00000253692	ensembl_havana	7	protein_coding	transcript
9	130210780	0.116627	4.1782	3.13982e-05	0.225461	ensembl	130210780	130210909	-	ENSG00000201302	SNORA65-201	1	SNORA65	ensembl	snoRNA	ENST00000364432	ensembl	1	snoRNA	transcript
19	10828755	0.116572	4.17622	3.16688e-05	0.225461	ensembl	10828755	10942579	+	ENSG00000079805	DNM2-201	12	DNM2	ensembl_havana	protein_coding	ENST00000314646	ensembl	5	protein_coding	transcript
6	27806440	-0.116418	-4.17062	3.24456e-05	0.225461	ensembl_havana	27806440	27806888	+	ENSG00000233822	HIST1H2BN-001	3	HIST1H2BN	ensembl_havana	protein_coding	ENST00000396980	ensembl_havana	3	protein_coding	transcript
15	52873514	0.116239	4.16411	3.33735e-05	0.225461	havana	52873514	52877520	-	ENSG00000047346	FAM214A-006	8	FAM214A	ensembl_havana	protein_coding	ENST00000568871	havana	1	retained_intron	transcript
1	155895749	0.116038	4.1568	3.44434e-05	0.225461	ensembl	155895749	155895877	-	ENSG00000252808	SCARNA4-201	1	SCARNA4	ensembl	snoRNA	ENST00000516999	ensembl	1	snoRNA	transcript
1	24915955	0.115889	4.15141	3.52539e-05	0.225461	havana	24915955	24935819	+	ENSG00000184454	NCMAP-002	6	NCMAP	ensembl_havana	protein_coding	ENST00000486262	havana	1	processed_transcript	transcript
6	108382022	0.114789	4.11147	4.18472e-05	0.236848	ensembl	108382022	108382134	+	ENSG00000238490	Y_RNA.698-201	1	Y_RNA	ensembl	misc_RNA	ENST00000364811	ensembl	2	misc_RNA	transcript
14	74324841	0.114662	4.10688	4.26766e-05	0.236848	havana	74324841	74351282	+	ENSG00000140043	PTGR2-005	7	PTGR2	ensembl_havana	protein_coding	ENST00000556219	havana	1	retained_intron	transcript
5	138629337	0.114522	4.10179	4.36143e-05	0.236848	ensembl_havana	138629337	138667048	+	ENSG00000015479	MATR3-002	13	MATR3	ensembl_havana	protein_coding	ENST00000394805	ensembl_havana	3	protein_coding	transcript
1	149224058	0.114452	4.09925	4.40887e-05	0.236848	ensembl	149224058	149224221	-	ENSG00000206737	RNVU1-18-201	1	RNVU1-18	ensembl	snRNA	ENST00000384010	ensembl	1	snRNA	transcript
4	129730779	0.113061	4.04878	5.46094e-05	0.273713	ensembl	129730779	129796379	+	ENSG00000077684	JADE1-201	11	JADE1	ensembl_havana	protein_coding	ENST00000226319	ensembl	6	protein_coding	transcript
9	116169515	-0.113011	-4.04697	5.50271e-05	0.273713	havana	116169515	116172623	-	ENSG00000148229	POLE3-001	8	POLE3	ensembl_havana	protein_coding	ENST00000479871	havana	1	processed_transcript	transcript
14	35015920	0.11276	4.03784	5.71843e-05	0.274285	ensembl	35015920	35016083	+	ENSG00000206596	RNU1-27P-201	1	RNU1-27P	ensembl	snRNA	ENST00000383869	ensembl	1	snRNA	transcript
1	17067011	0.112335	4.02245	6.10044e-05	0.282518	ensembl	17067011	17067174	+	ENSG00000207389	RNU1-4-201	1	RNU1-4	ensembl	snRNA	ENST00000384659	ensembl	1	snRNA	transcript
17	30190368	0.11184	4.00449	6.57651e-05	0.294413	havana	30190368	30200967	-	ENSG00000108651	UTP6-002	5	UTP6	ensembl_havana	protein_coding	ENST00000484661	havana	1	retained_intron	transcript
2	238395894	0.111556	3.99421	6.86472e-05	0.297142	havana	238395894	238454412	+	ENSG00000115648	MLPH-003	9	MLPH	ensembl_havana	protein_coding	ENST00000468178	havana	1	processed_transcript	transcript
16	2012974	0.111305	3.9851	7.13011e-05	0.297142	ensembl	2012974	2013107	-	ENSG00000207405	SNORA64-201	1	SNORA64	ensembl	snoRNA	ENST00000384674	ensembl	1	snoRNA	transcript
9	8797135	0.111148	3.97939	7.30123e-05	0.297142	ensembl	8797135	8797194	+	ENSG00000239102	RNU7-185P-201	1	RNU7-185P	ensembl	snRNA	ENST00000459215	ensembl	1	snRNA	transcript
17	73698560	-0.110591	-3.9592	7.93839e-05	0.313571	havana	73698560	73701560	+	ENSG00000161526	SAP30BP-023	10	SAP30BP	ensembl_havana	protein_coding	ENST00000581207	havana	1	retained_intron	transcript
4	126315091	0.110001	3.93783	8.67012e-05	0.33269	ensembl_havana	126315091	126412923	+	ENSG00000196159	FAT4-002	7	FAT4	ensembl_havana	protein_coding	ENST00000335110	ensembl_havana	5	protein_coding	transcript
3	3150268	0.109775	3.92965	8.96663e-05	0.332951	havana	3150268	3152049	-	ENSG00000091181	IL5RA-010	15	IL5RA	ensembl_havana	protein_coding	ENST00000466722	havana	1	processed_transcript	transcript
2	10923517	0.109623	3.92412	9.17275e-05	0.332951	ensembl_havana	10923517	10952970	-	ENSG00000143870	PDIA6-001	8	PDIA6	ensembl_havana	protein_coding	ENST00000272227	ensembl_havana	3	protein_coding	transcript
3	16926452	0.109391	3.91574	9.49313e-05	0.335512	ensembl_havana	16926452	17132086	+	ENSG00000154822	PLCL2-002	11	PLCL2	ensembl_havana	protein_coding	ENST00000418129	ensembl_havana	2	protein_coding	transcript
19	55663137	0.108828	3.89532	0.000103194	0.355364	havana	55663137	55667849	-	ENSG00000129991	TNNI3-007	8	TNNI3	ensembl_havana	protein_coding	ENST00000585806	havana	1	retained_intron	transcript
17	79845720	0.10863	3.88816	0.000106246	0.356725	ensembl_havana	79845720	79849462	-	ENSG00000183684	ALYREF-001	6	ALYREF	ensembl_havana	protein_coding	ENST00000505490	ensembl_havana	2	protein_coding	transcript
2	144004859	0.107321	3.84075	0.000128729	0.421672	havana	144004859	144194611	+	ENSG00000075884	ARHGAP15-005	8	ARHGAP15	ensembl_havana	protein_coding	ENST00000469117	havana	1	processed_transcript	transcript
9	127997132	0.107025	3.83003	0.000134399	0.429764	ensembl_havana	127997132	128003609	-	ENSG00000044574	HSPA5-001	7	HSPA5	ensembl_havana	protein_coding	ENST00000324460	ensembl_havana	6	protein_coding	transcript
5	78952704	0.106858	3.824	0.000137696	0.430067	havana	78952704	78981056	+	ENSG00000164329	PAPD4-012	9	PAPD4	ensembl_havana	protein_coding	ENST00000515298	havana	1	retained_intron	transcript
12	56705122	0.106414	3.80793	0.000146845	0.431844	havana	56705122	56709903	-	ENSG00000257727	CNPY2-012	1	CNPY2	ensembl_havana	protein_coding	ENST00000551720	havana	1	processed_transcript	transcript
16	69736968	-0.106413	-3.80789	0.000146867	0.431844	havana	69736968	69738555	+	ENSG00000260772	RP11-311C24.1-001	1	RP11-311C24.1	havana	3prime_overlapping_ncrna	ENST00000561622	havana	1	3prime_overlapping_ncrna	transcript
1	1328824	0.106364	3.80612	0.000147911	0.431844	havana	1328824	1334705	-	ENSG00000221978	CCNL2-019	7	CCNL2	ensembl_havana	protein_coding	ENST00000425598	havana	2	nonsense_mediated_decay	transcript
23	70711529	0.106129	3.79762	0.000153018	0.437247	ensembl	70711529	70712299	-	ENSG00000243468	INGX-201	4	INGX	ensembl_havana	pseudogene	ENST00000510256	ensembl	2	transcribed_processed_pseudogene	transcript
20	30396306	0.104762	3.74817	0.00018616	0.491315	havana	30396306	30396552	-	ENSG00000230801	RP11-243J16.8-001	1	RP11-243J16.8	havana	pseudogene	ENST00000428124	havana	1	processed_pseudogene	transcript
14	64676042	0.104735	3.74719	0.000186881	0.491315	havana	64676042	64693148	+	ENSG00000054654	SYNE2-005	11	SYNE2	ensembl_havana	protein_coding	ENST00000554805	havana	1	protein_coding	transcript
21	38529043	0.104735	3.74717	0.000186891	0.491315	havana	38529043	38558380	+	ENSG00000182670	TTC3-006	9	TTC3	ensembl_havana	protein_coding	ENST00000472398	havana	1	retained_intron	transcript
2	33661393	0.104675	3.745	0.000188495	0.491315	havana	33661393	33708003	+	ENSG00000152689	RASGRP3-002	13	RASGRP3	ensembl_havana	protein_coding	ENST00000484909	havana	1	retained_intron	transcript
1	17222475	0.104611	3.74268	0.000190231	0.491315	ensembl	17222475	17222638	+	ENSG00000207005	RNU1-2-201	1	RNU1-2	ensembl	snRNA	ENST00000384278	ensembl	1	snRNA	transcript
1	28906276	0.104212	3.72827	0.000201315	0.510034	ensembl	28906276	28906405	-	ENSG00000197989	SNHG12-202	9	SNHG12	ensembl_havana	antisense	ENST00000384581	ensembl	1	snoRNA	transcript
11	114998938	0.103985	3.72006	0.000207896	0.510034	ensembl	114998938	114999093	-	ENSG00000252870	ACA59.3-201	1	ACA59	ensembl	snoRNA	ENST00000517061	ensembl	1	snoRNA	transcript
1	207925468	0.10385	3.71515	0.000211934	0.510034	havana	207925468	207966991	+	ENSG00000117335	CD46-013	14	CD46	ensembl_havana	protein_coding	ENST00000480003	havana	1	protein_coding	transcript
5	65222384	0.103788	3.71293	0.00021378	0.510034	ensembl_havana	65222384	65376344	+	ENSG00000112851	ERBB2IP-001	10	ERBB2IP	ensembl_havana	protein_coding	ENST00000380943	ensembl_havana	2	protein_coding	transcript
12	111890018	0.1037	3.70973	0.000216467	0.510034	havana	111890018	111926416	-	ENSG00000204842	ATXN2-004	10	ATXN2	ensembl_havana	protein_coding	ENST00000389154	havana	3	protein_coding	transcript
22	43011250	0.103571	3.70507	0.000220445	0.510452	havana	43011250	43011913	+	ENSG00000270022	RNU12-001	2	RNU12	ensembl_havana	lincRNA	ENST00000602478	havana	1	lincRNA	transcript
15	63796933	0.103342	3.69678	0.000227688	0.518288	havana	63796933	63886839	+	ENSG00000140455	USP3-002	12	USP3	ensembl_havana	protein_coding	ENST00000559192	havana	1	nonsense_mediated_decay	transcript
10	103124602	0.102982	3.68378	0.000239498	0.526806	ensembl	103124602	103124792	-	ENSG00000222414	RNU2-59P-201	1	RNU2-59P	ensembl	snRNA	ENST00000410482	ensembl	1	snRNA	transcript
17	33307596	0.102933	3.68201	0.000241145	0.526806	havana	33307596	33316899	+	ENSG00000005156	LIG3-004	7	LIG3	ensembl_havana	protein_coding	ENST00000590181	havana	1	retained_intron	transcript
2	145425552	0.102796	3.67704	0.000245835	0.526806	havana	145425552	145802010	+	ENSG00000226674	TEX41-004	4	TEX41	havana	lincRNA	ENST00000451027	havana	1	lincRNA	transcript
3	42643455	-0.102759	-3.6757	0.000247121	0.526806	havana	42643455	42695880	-	ENSG00000230084	RP4-613B23.1-003	1	RP4-613B23.1	havana	antisense	ENST00000438017	havana	1	antisense	transcript
14	53196900	0.10259	3.66962	0.000253006	0.530925	ensembl_havana	53196900	53241716	+	ENSG00000198252	STYX-001	7	STYX	ensembl_havana	protein_coding	ENST00000354586	ensembl_havana	4	protein_coding	transcript
8	385448	0.102062	3.65053	0.000272362	0.562751	havana	385448	401380	+	ENSG00000147364	FBXO25-005	12	FBXO25	ensembl_havana	protein_coding	ENST00000524015	havana	1	retained_intron	transcript
11	75111448	0.101697	3.63733	0.000286555	0.58291	havana	75111448	75115200	+	ENSG00000149273	RPS3-019	10	RPS3	ensembl_havana	protein_coding	ENST00000528847	havana	1	protein_coding	transcript
14	57511364	0.101503	3.6303	0.000294382	0.58291	havana	57511364	57511678	-	ENSG00000259136	RP11-108M12.2-001	1	RP11-108M12.2	havana	pseudogene	ENST00000555786	havana	1	processed_pseudogene	transcript
13	39191556	0.101484	3.62963	0.00029514	0.58291	havana	39191556	39192077	-	ENSG00000234701	PRDX3P3-001	1	PRDX3P3	havana	pseudogene	ENST00000447765	havana	1	processed_pseudogene	transcript
13	27829538	0.101264	3.62167	0.000304275	0.586091	ensembl	27829538	27829663	+	ENSG00000207051	SNORA27-201	1	SNORA27	ensembl	snoRNA	ENST00000384323	ensembl	1	snoRNA	transcript
20	43561684	0.101083	3.61514	0.000311974	0.586091	havana	43561684	43565828	+	ENSG00000101104	PABPC1L-008	8	PABPC1L	ensembl_havana	protein_coding	ENST00000465761	havana	1	processed_transcript	transcript
11	70130061	0.101042	3.61367	0.00031373	0.586091	ensembl	70130061	70130176	+	ENSG00000221333	MIR548K-201	1	MIR548K	ensembl	miRNA	ENST00000408406	ensembl	1	miRNA	transcript
2	176999334	-0.101031	-3.61327	0.000314206	0.586091	havana	176999334	177001826	-	ENSG00000237380	HOXD-AS2-002	2	HOXD-AS2	havana	antisense	ENST00000426965	havana	1	antisense	transcript
2	232120810	-0.100671	-3.60026	0.000330192	0.597282	havana	232120810	232121019	+	ENSG00000237039	AC018738.2-001	1	AC018738.2	havana	pseudogene	ENST00000441378	havana	1	processed_pseudogene	transcript
1	17966248	-0.100555	-3.59608	0.000335482	0.597282	havana	17966248	17981160	+	ENSG00000074964	ARHGEF10L-009	12	ARHGEF10L	ensembl_havana	protein_coding	ENST00000466782	havana	1	processed_transcript	transcript
11	126164202	-0.100463	-3.59272	0.00033979	0.597282	havana	126164202	126167021	-	ENSG00000255062	RP11-712L6.5-003	1	RP11-712L6.5	havana	protein_coding	ENST00000528876	havana	1	processed_transcript	transcript
19	58378406	0.100358	3.58893	0.000344714	0.597282	havana	58378406	58379540	-	ENSG00000269867	CTD-2583A14.8-001	1	CTD-2583A14.8	havana	sense_intronic	ENST00000597780	havana	1	sense_intronic	transcript
19	9938570	0.100164	3.58195	0.000353971	0.597282	havana	9938570	9940791	+	ENSG00000198258	UBL5-009	6	UBL5	ensembl_havana	protein_coding	ENST00000590068	havana	1	protein_coding	transcript
4	124420	0.100068	3.57846	0.000358682	0.597282	havana	124420	157779	+	ENSG00000250312	ZNF718-002	2	ZNF718	ensembl_havana	lincRNA	ENST00000510175	havana	1	lincRNA	transcript
9	20999514	0.100058	3.57811	0.000359158	0.597282	ensembl_havana	20999514	21031635	-	ENSG00000188921	PTPLAD2-001	12	PTPLAD2	ensembl_havana	protein_coding	ENST00000495827	ensembl_havana	2	protein_coding	transcript
23	67991165	0.0999627	3.57467	0.000363864	0.597282	havana	67991165	67992421	+	ENSG00000232267	ACTR3P2-001	1	ACTR3P2	havana	pseudogene	ENST00000439585	havana	1	processed_pseudogene	transcript
15	65988654	0.0999112	3.57281	0.000366435	0.597282	havana	65988654	65994139	-	ENSG00000174485	DENND4A-006	10	DENND4A	ensembl_havana	protein_coding	ENST00000562028	havana	1	retained_intron	transcript
4	186366336	0.0997933	3.56855	0.000372382	0.597282	ensembl_havana	186366336	186392913	-	ENSG00000168491	CCDC110-001	5	CCDC110	ensembl_havana	protein_coding	ENST00000307588	ensembl_havana	3	protein_coding	transcript
7	27779714	0.0996762	3.56432	0.000378377	0.597282	ensembl_havana	27779714	27868500	+	ENSG00000106052	TAX1BP1-001	9	TAX1BP1	ensembl_havana	protein_coding	ENST00000265393	ensembl_havana	6	protein_coding	transcript
18	9914049	-0.0996064	-3.5618	0.000381993	0.597282	havana	9914049	9936586	+	ENSG00000101558	VAPA-003	9	VAPA	ensembl_havana	protein_coding	ENST00000577901	havana	1	retained_intron	transcript
18	47013709	0.0995402	3.55941	0.000385453	0.597282	havana	47013709	47018248	+	ENSG00000265496	MIR1539-001	2	MIR1539	ensembl_havana	antisense	ENST00000581232	havana	1	antisense	transcript
4	158493642	0.0995138	3.55845	0.00038684	0.597282	havana	158493642	158497306	+	ENSG00000234111	RP11-364P22.1-001	2	RP11-364P22.1	havana	lincRNA	ENST00000507108	havana	1	lincRNA	transcript
21	40752170	-0.0995124	-3.5584	0.000386916	0.597282	ensembl_havana	40752170	40769815	+	ENSG00000182093	WRB-001	10	WRB	ensembl_havana	protein_coding	ENST00000333781	ensembl_havana	5	protein_coding	transcript
2	143886982	0.0992062	3.54734	0.000403355	0.610536	havana	143886982	144194926	+	ENSG00000075884	ARHGAP15-008	8	ARHGAP15	ensembl_havana	protein_coding	ENST00000552641	havana	1	retained_intron	transcript
6	112492832	0.0991836	3.54653	0.000404593	0.610536	havana	112492832	112500704	-	ENSG00000112769	LAMA4-013	14	LAMA4	ensembl_havana	protein_coding	ENST00000521187	havana	1	retained_intron	transcript
2	136499189	0.0988166	3.53328	0.000425216	0.627194	ensembl_havana	136499189	136542625	+	ENSG00000144224	UBXN4-001	12	UBXN4	ensembl_havana	protein_coding	ENST00000272638	ensembl_havana	9	protein_coding	transcript
18	56531856	0.0987027	3.52916	0.000431814	0.627194	havana	56531856	56652074	+	ENSG00000074657	ZNF532-005	9	ZNF532	ensembl_havana	protein_coding	ENST00000591808	havana	1	protein_coding	transcript
1	45241109	-0.0985371	-3.52318	0.000441578	0.627194	ensembl_havana	45241109	45244451	+	ENSG00000142937	RPS8-001	7	RPS8	ensembl_havana	protein_coding	ENST00000396651	ensembl_havana	3	protein_coding	transcript
11	30605710	0.098524	3.52271	0.000442357	0.627194	havana	30605710	30606507	+	ENSG00000254489	RP5-1024C24.1-001	1	RP5-1024C24.1	havana	antisense	ENST00000525871	havana	1	antisense	transcript
8	29920528	-0.0985076	-3.52212	0.000443342	0.627194	ensembl_havana	29920528	29940723	-	ENSG00000133872	TMEM66-001	9	TMEM66	ensembl_havana	protein_coding	ENST00000256255	ensembl_havana	6	protein_coding	transcript
11	62609091	0.0984389	3.51964	0.000447466	0.627194	ensembl	62609091	62609281	-	ENSG00000222328	RNU2-2P-201	1	RNU2-2P	ensembl	snRNA	ENST00000410396	ensembl	1	snRNA	transcript
8	95109992	-0.0983107	-3.51501	0.000455257	0.627194	havana	95109992	95116550	-	ENSG00000253585	KB-1184D12.1-001	1	KB-1184D12.1	havana	lincRNA	ENST00000522743	havana	1	lincRNA	transcript
1	111991558	0.0982862	3.51413	0.000456761	0.627194	ensembl_havana	111991558	112005395	+	ENSG00000116459	ATP5F1-001	6	ATP5F1	ensembl_havana	protein_coding	ENST00000369722	ensembl_havana	3	protein_coding	transcript
4	79553427	0.0982716	3.5136	0.000457663	0.627194	ensembl	79553427	79553539	-	ENSG00000200998	Y_RNA.223-201	1	Y_RNA	ensembl	misc_RNA	ENST00000364128	ensembl	1	misc_RNA	transcript
2	15704294	-0.0978063	-3.4968	0.000487173	0.640484	havana	15704294	15713992	+	ENSG00000234022	AC008278.2-001	1	AC008278.2	havana	antisense	ENST00000438178	havana	1	antisense	transcript
19	55896713	-0.0975935	-3.48912	0.000501246	0.640484	ensembl_havana	55896713	55903453	+	ENSG00000108107	RPL28-001	8	RPL28	ensembl_havana	protein_coding	ENST00000344063	ensembl_havana	2	protein_coding	transcript
15	80364920	-0.0974576	-3.48421	0.000510436	0.640484	havana	80364920	80430702	+	ENSG00000086666	ZFAND6-005	14	ZFAND6	ensembl_havana	protein_coding	ENST00000559835	havana	1	protein_coding	transcript
4	77357265	0.0974197	3.48285	0.000513027	0.640484	havana	77357265	77566798	+	ENSG00000138771	SHROOM3-012	10	SHROOM3	ensembl_havana	protein_coding	ENST00000497440	havana	1	processed_transcript	transcript
6	8015318	0.09738	3.48141	0.000515751	0.640484	havana	8015318	8018292	-	ENSG00000188428	BLOC1S5-004	12	BLOC1S5	ensembl_havana	protein_coding	ENST00000475998	havana	1	processed_transcript	transcript
20	57226802	0.0973674	3.48096	0.000516621	0.640484	havana	57226802	57248767	+	ENSG00000124222	STX16-014	17	STX16	ensembl_havana	protein_coding	ENST00000496003	havana	1	processed_transcript	transcript
22	37196728	0.097319	3.47921	0.000519966	0.640484	ensembl_havana	37196728	37215523	-	ENSG00000100362	PVALB-001	8	PVALB	ensembl_havana	protein_coding	ENST00000216200	ensembl_havana	5	protein_coding	transcript
1	28199055	-0.0973179	-3.47917	0.000520046	0.640484	ensembl_havana	28199055	28213196	+	ENSG00000130775	THEMIS2-001	11	THEMIS2	ensembl_havana	protein_coding	ENST00000373925	ensembl_havana	1	protein_coding	transcript
11	6815756	0.0973076	3.4788	0.000520762	0.640484	ensembl_havana	6815756	6817128	-	ENSG00000184933	OR6A2-001	3	OR6A2	ensembl_havana	protein_coding	ENST00000332601	ensembl_havana	3	protein_coding	transcript
16	70263707	0.0971289	3.47235	0.000533311	0.640484	havana	70263707	70269272	-	ENSG00000261556	RP11-296I10.6-002	4	RP11-296I10.6	havana	pseudogene	ENST00000568855	havana	1	processed_transcript	transcript
7	148684228	0.0970852	3.47077	0.000536422	0.640484	ensembl	148684228	148684340	-	ENSG00000201098	RNY1-201	1	RNY1	ensembl	misc_RNA	ENST00000364228	ensembl	1	misc_RNA	transcript
22	32810233	0.0970039	3.46784	0.000542258	0.640484	ensembl	32810233	32860429	-	ENSG00000184459	BPIFC-203	4	BPIFC	ensembl_havana	protein_coding	ENST00000534972	ensembl	1	protein_coding	transcript
2	55861400	0.096911	3.46449	0.000548996	0.640484	ensembl_havana	55861400	55921045	-	ENSG00000138035	PNPT1-001	10	PNPT1	ensembl_havana	protein_coding	ENST00000447944	ensembl_havana	2	protein_coding	transcript
11	134095193	-0.0968466	-3.46216	0.000553715	0.640484	havana	134095193	134105601	+	ENSG00000151502	VPS26B-003	6	VPS26B	ensembl_havana	protein_coding	ENST00000532160	havana	1	retained_intron	transcript
15	49334540	0.0968152	3.46103	0.000556031	0.640484	ensembl	49334540	49334840	-	ENSG00000265942	RN7SL577P-201	1	RN7SL577P	ensembl	misc_RNA	ENST00000584532	ensembl	1	misc_RNA	transcript
1	1637078	0.0967656	3.45924	0.000559698	0.640484	ensembl	1637078	1655766	-	ENSG00000008128	CDK11A-201	18	CDK11A	ensembl_havana	protein_coding	ENST00000378635	ensembl	3	protein_coding	transcript
6	31583768	-0.0967124	-3.45732	0.000563664	0.640484	ensembl_havana	31583768	31584798	+	ENSG00000204472	AIF1-002	8	AIF1	ensembl_havana	protein_coding	ENST00000376049	ensembl_havana	4	protein_coding	transcript
1	26605667	-0.0966671	-3.45568	0.000567065	0.640484	ensembl_havana	26605667	26608007	+	ENSG00000142669	SH3BGRL3-001	9	SH3BGRL3	ensembl_havana	protein_coding	ENST00000270792	ensembl_havana	5	protein_coding	transcript
22	19353289	0.0966314	3.4544	0.000569751	0.640484	ensembl	19353289	19353565	+	ENSG00000244296	RN7SL168P-201	2	RN7SL168P	ensembl	misc_RNA	ENST00000463821	ensembl	2	misc_RNA	transcript
4	98307111	0.0966181	3.45392	0.000570757	0.640484	havana	98307111	98554974	-	ENSG00000254044	RP11-681L8.1-001	1	RP11-681L8.1	havana	sense_overlapping	ENST00000518105	havana	1	sense_overlapping	transcript
17	75393066	0.0964951	3.44948	0.000580134	0.640484	ensembl	75393066	75393136	-	ENSG00000264060	MIR4316-201	1	MIR4316	ensembl	miRNA	ENST00000579394	ensembl	1	miRNA	transcript
2	159542415	-0.0964798	-3.44893	0.000581309	0.640484	havana	159542415	159610287	+	ENSG00000228586	AC005042.5-001	1	AC005042.5	havana	lincRNA	ENST00000449526	havana	1	lincRNA	transcript
1	33134857	0.0963515	3.4443	0.000591262	0.640484	havana	33134857	33146252	+	ENSG00000162521	RBBP4-010	14	RBBP4	ensembl_havana	protein_coding	ENST00000482190	havana	1	protein_coding	transcript
8	97342545	-0.0962658	-3.4412	0.000597999	0.640484	havana	97342545	97346120	+	ENSG00000156471	PTDSS1-006	8	PTDSS1	ensembl_havana	protein_coding	ENST00000517982	havana	1	retained_intron	transcript
11	14665806	-0.0961486	-3.43698	0.000607322	0.640484	havana	14665806	14798209	+	ENSG00000152270	PDE3B-003	4	PDE3B	ensembl_havana	protein_coding	ENST00000534317	havana	1	processed_transcript	transcript
3	6736410	0.0961304	3.43632	0.00060878	0.640484	havana	6736410	6739557	+	ENSG00000189229	AC069277.2-001	10	AC069277.2	havana	lincRNA	ENST00000432743	havana	1	lincRNA	transcript
14	103338264	0.0961208	3.43597	0.000609553	0.640484	havana	103338264	103363644	+	ENSG00000131323	TRAF3-007	10	TRAF3	ensembl_havana	protein_coding	ENST00000558700	havana	1	nonsense_mediated_decay	transcript
8	99053949	0.0961206	3.43597	0.000609567	0.640484	havana	99053949	99057772	-	ENSG00000156482	RPL30-009	6	RPL30	ensembl_havana	protein_coding	ENST00000396070	havana	2	protein_coding	transcript
3	39449880	0.0961044	3.43538	0.000610875	0.640484	ensembl	39449880	39450030	+	ENSG00000206760	SNORA6-201	1	SNORA6	ensembl	snoRNA	ENST00000384033	ensembl	1	snoRNA	transcript
20	2582812	0.0960948	3.43504	0.000611646	0.640484	havana	2582812	2598916	+	ENSG00000149488	TMC2-002	11	TMC2	ensembl_havana	protein_coding	ENST00000496948	havana	1	processed_transcript	transcript
13	98981032	0.0960395	3.43304	0.000616123	0.640484	havana	98981032	98991133	+	ENSG00000152767	FARP1-026	11	FARP1	ensembl_havana	protein_coding	ENST00000598346	havana	1	processed_transcript	transcript
7	65220513	0.0959923	3.43134	0.000619968	0.640484	ensembl	65220513	65220646	+	ENSG00000206634	SNORA22-201	1	SNORA22	ensembl	snoRNA	ENST00000383907	ensembl	1	snoRNA	transcript
11	77412164	0.0958108	3.42479	0.000634967	0.644191	havana	77412164	77531757	-	ENSG00000048649	RSF1-005	9	RSF1	ensembl_havana	protein_coding	ENST00000528095	havana	1	protein_coding	transcript
8	54628230	0.0957986	3.42435	0.000635983	0.644191	havana	54628230	54656275	-	ENSG00000047249	ATP6V1H-019	12	ATP6V1H	ensembl_havana	protein_coding	ENST00000518072	havana	1	retained_intron	transcript
3	15718103	0.0957752	3.4235	0.000637946	0.644191	havana	15718103	15719113	-	ENSG00000206560	ANKRD28-015	6	ANKRD28	ensembl_havana	protein_coding	ENST00000479043	havana	1	retained_intron	transcript
4	56262124	0.0956192	3.41788	0.000651153	0.652621	ensembl_havana	56262124	56292339	+	ENSG00000134851	TMEM165-001	8	TMEM165	ensembl_havana	protein_coding	ENST00000381334	ensembl_havana	5	protein_coding	transcript
7	148334271	-0.0954751	-3.41268	0.000663587	0.659001	havana	148334271	148334679	+	ENSG00000213209	AC005229.7-001	2	AC005229.7	havana	pseudogene	ENST00000392885	havana	2	processed_pseudogene	transcript
10	16632610	-0.0953559	-3.40838	0.000674039	0.659001	ensembl_havana	16632610	16859527	-	ENSG00000148484	RSU1-001	13	RSU1	ensembl_havana	protein_coding	ENST00000345264	ensembl_havana	5	protein_coding	transcript
13	102369198	0.0953348	3.40762	0.000675897	0.659001	havana	102369198	102369728	-	ENSG00000272349	RP11-397O8.7-001	1	RP11-397O8.7	havana	lincRNA	ENST00000606869	havana	1	lincRNA	transcript
6	123537484	0.0952049	3.40293	0.000687488	0.659001	havana	123537484	123958238	-	ENSG00000186439	TRDN-001	8	TRDN	ensembl_havana	protein_coding	ENST00000334268	havana	4	protein_coding	transcript
10	125115966	-0.0952041	-3.4029	0.000687561	0.659001	havana	125115966	125277224	+	ENSG00000230131	RP11-282I1.1-001	1	RP11-282I1.1	havana	lincRNA	ENST00000448347	havana	1	lincRNA	transcript
20	10733926	0.0950674	3.39797	0.000699962	0.659001	havana	10733926	10745934	-	ENSG00000234900	RP1-278O22.2-001	1	RP1-278O22.2	havana	lincRNA	ENST00000418690	havana	1	lincRNA	transcript
6	34438567	0.0949581	3.39403	0.000710024	0.659001	ensembl	34438567	34438706	-	ENSG00000221635	BX255972.1-201	1	BX255972.1	ensembl	miRNA	ENST00000408708	ensembl	1	miRNA	transcript
8	41786997	0.0949317	3.39308	0.000712476	0.659001	ensembl_havana	41786997	41909505	-	ENSG00000083168	KAT6A-001	5	KAT6A	ensembl_havana	protein_coding	ENST00000265713	ensembl_havana	2	protein_coding	transcript
5	76414147	-0.094908	-3.39222	0.000714682	0.659001	havana	76414147	76462734	+	ENSG00000250802	ZBED3-AS1-016	2	ZBED3-AS1	havana	antisense	ENST00000508401	havana	1	antisense	transcript
19	12663411	0.0948862	3.39144	0.000716718	0.659001	havana	12663411	12664458	+	ENSG00000230310	CTD-2192J16.11-001	1	CTD-2192J16.11	havana	lincRNA	ENST00000414548	havana	1	lincRNA	transcript
1	110091233	0.0948387	3.38972	0.000721168	0.659001	ensembl_havana	110091233	110136975	+	ENSG00000065135	GNAI3-001	7	GNAI3	ensembl_havana	protein_coding	ENST00000369851	ensembl_havana	4	protein_coding	transcript
2	242577112	0.0948239	3.38919	0.000722555	0.659001	havana	242577112	242598615	+	ENSG00000168397	ATG4B-021	12	ATG4B	ensembl_havana	protein_coding	ENST00000468018	havana	1	retained_intron	transcript
19	49631546	0.0947645	3.38705	0.000728177	0.659001	havana	49631546	49640497	+	ENSG00000177380	PPFIA3-004	9	PPFIA3	ensembl_havana	protein_coding	ENST00000602716	havana	1	retained_intron	transcript
12	123001783	0.0947398	3.38616	0.000730524	0.659001	havana	123001783	123011509	-	ENSG00000111011	RSRC2-011	13	RSRC2	ensembl_havana	protein_coding	ENST00000526560	havana	2	protein_coding	transcript
14	66346310	0.0946529	3.38302	0.00073883	0.659001	havana	66346310	66347788	-	ENSG00000258629	CTD-2014B16.1-001	1	CTD-2014B16.1	havana	pseudogene	ENST00000555712	havana	1	processed_pseudogene	transcript
12	110252506	-0.0945639	-3.37981	0.000747435	0.659001	havana	110252506	110270540	-	ENSG00000111199	TRPV4-008	6	TRPV4	ensembl_havana	protein_coding	ENST00000536570	havana	1	processed_transcript	transcript
14	75373687	0.0944355	3.37518	0.000760006	0.659001	havana	75373687	75390099	-	ENSG00000198208	RPS6KL1-005	7	RPS6KL1	ensembl_havana	protein_coding	ENST00000557413	havana	1	protein_coding	transcript
12	22076398	0.0943934	3.37366	0.000764179	0.659001	havana	22076398	22094167	-	ENSG00000069431	ABCC9-004	6	ABCC9	ensembl_havana	protein_coding	ENST00000538350	havana	1	protein_coding	transcript
12	104656092	0.0943627	3.37256	0.000767226	0.659001	havana	104656092	104674500	-	ENSG00000257732	RP11-818F20.5-001	1	RP11-818F20.5	havana	antisense	ENST00000549807	havana	1	antisense	transcript
17	8316513	0.0943479	3.37202	0.000768705	0.659001	havana	8316513	8350202	+	ENSG00000166579	NDEL1-010	11	NDEL1	ensembl_havana	protein_coding	ENST00000580237	havana	1	nonsense_mediated_decay	transcript
2	98121261	0.0943254	3.37121	0.000770949	0.659001	ensembl	98121261	98206428	-	ENSG00000196912	ANKRD36B-203	8	ANKRD36B	ensembl_havana	pseudogene	ENST00000438709	ensembl	2	transcribed_unprocessed_pseudogene	transcript
12	53436973	0.0942627	3.36895	0.000777247	0.659001	havana	53436973	53448222	-	ENSG00000257337	RP11-983P16.4-002	2	RP11-983P16.4	havana	antisense	ENST00000546793	havana	1	antisense	transcript
6	128905535	0.0942601	3.36886	0.000777505	0.659001	ensembl	128905535	128905636	+	ENSG00000206982	Y_RNA.501-201	1	Y_RNA	ensembl	misc_RNA	ENST00000384255	ensembl	1	misc_RNA	transcript
16	4847404	0.0942349	3.36795	0.000780053	0.659001	havana	4847404	4851302	-	ENSG00000067836	ROGDI-009	8	ROGDI	ensembl_havana	protein_coding	ENST00000586504	havana	1	protein_coding	transcript
23	22453715	0.0942151	3.36723	0.000782058	0.659001	havana	22453715	22454935	+	ENSG00000224396	METTL15P3-001	1	METTL15P3	havana	pseudogene	ENST00000415522	havana	1	processed_pseudogene	transcript
1	202103511	-0.0939464	-3.35755	0.000809732	0.659001	havana	202103511	202104736	-	ENSG00000143862	ARL8A-002	3	ARL8A	ensembl_havana	protein_coding	ENST00000491358	havana	1	processed_transcript	transcript
1	155889700	0.0938565	3.35431	0.000819187	0.659001	ensembl	155889700	155889836	-	ENSG00000207475	SNORA42-201	1	SNORA42	ensembl	snoRNA	ENST00000384744	ensembl	1	snoRNA	transcript
13	37512537	0.0937928	3.35201	0.000825961	0.659001	havana	37512537	37513631	-	ENSG00000226161	EIF4A1P5-001	1	EIF4A1P5	havana	pseudogene	ENST00000428062	havana	1	processed_pseudogene	transcript
7	29959720	0.0937047	3.34883	0.000835399	0.659001	ensembl	29959720	30029734	-	ENSG00000136193	SCRN1-202	12	SCRN1	ensembl_havana	protein_coding	ENST00000426154	ensembl	1	protein_coding	transcript
15	48058774	-0.0936177	-3.34569	0.000844826	0.659001	havana	48058774	48059712	+	ENSG00000137872	SEMA6D-015	11	SEMA6D	ensembl_havana	protein_coding	ENST00000559064	havana	1	protein_coding	transcript
10	22451921	0.0935984	3.345	0.000846924	0.659001	havana	22451921	22454723	+	ENSG00000232497	ADIPOR1P1-001	1	ADIPOR1P1	havana	pseudogene	ENST00000435632	havana	1	processed_pseudogene	transcript
15	68581593	0.0935724	3.34406	0.000849767	0.659001	havana	68581593	68582411	+	ENSG00000169018	FEM1B-003	5	FEM1B	ensembl_havana	protein_coding	ENST00000566739	havana	1	protein_coding	transcript
3	112251357	0.0935688	3.34393	0.000850156	0.659001	ensembl_havana	112251357	112280763	-	ENSG00000144848	ATG3-003	6	ATG3	ensembl_havana	protein_coding	ENST00000402314	ensembl_havana	2	protein_coding	transcript
2	68274409	0.0935366	3.34277	0.000853694	0.659001	havana	68274409	68338080	-	ENSG00000197223	C1D-005	7	C1D	ensembl_havana	protein_coding	ENST00000470189	havana	2	processed_transcript	transcript
1	89318907	0.0935301	3.34254	0.000854406	0.659001	havana	89318907	89357179	-	ENSG00000137947	GTF2B-003	7	GTF2B	ensembl_havana	protein_coding	ENST00000448623	havana	1	protein_coding	transcript
11	62480102	0.0935269	3.34242	0.000854761	0.659001	ensembl_havana	62480102	62494821	-	ENSG00000214753	HNRNPUL2-001	2	HNRNPUL2	ensembl_havana	protein_coding	ENST00000301785	ensembl_havana	5	protein_coding	transcript
8	48173534	0.093486	3.34095	0.000859271	0.659001	havana	48173534	48353104	+	ENSG00000164808	SPIDR-003	12	SPIDR	ensembl_havana	protein_coding	ENST00000517824	havana	1	nonsense_mediated_decay	transcript
6	133043926	0.0934772	3.34063	0.000860242	0.659001	havana	133043926	133055904	-	ENSG00000093134	VNN3-001	9	VNN3	ensembl_havana	protein_coding	ENST00000367927	havana	5	protein_coding	transcript
6	170844310	0.0934381	3.33922	0.000864581	0.659001	havana	170844310	170859529	-	ENSG00000008018	PSMB1-002	8	PSMB1	ensembl_havana	protein_coding	ENST00000462957	havana	1	processed_transcript	transcript
1	89474527	0.093285	3.3337	0.00088177	0.659001	havana	89474527	89477518	-	ENSG00000117226	GBP3-007	7	GBP3	ensembl_havana	protein_coding	ENST00000461384	havana	2	protein_coding	transcript
1	145456236	0.0932826	3.33362	0.000882037	0.659001	ensembl_havana	145456236	145470387	-	ENSG00000121851	POLR3GL-001	8	POLR3GL	ensembl_havana	protein_coding	ENST00000369314	ensembl_havana	1	protein_coding	transcript
1	203181963	0.0932261	3.33158	0.000888468	0.659001	havana	203181963	203187149	-	ENSG00000133063	CHIT1-005	11	CHIT1	ensembl_havana	protein_coding	ENST00000479483	havana	1	processed_transcript	transcript
14	99729285	-0.0932163	-3.33122	0.000889588	0.659001	havana	99729285	99731072	+	ENSG00000235785	AL109767.1-001	1	AL109767.1	havana	antisense	ENST00000429450	havana	1	antisense	transcript
5	140143695	0.0931742	3.32971	0.000894404	0.659001	havana	140143695	140144406	+	ENSG00000248106	AC005609.2-001	2	AC005609.2	havana	pseudogene	ENST00000505332	havana	2	processed_pseudogene	transcript
10	103545859	-0.0931662	-3.32942	0.000895326	0.659001	havana	103545859	103547722	-	ENSG00000198408	MGEA5-011	9	MGEA5	ensembl_havana	protein_coding	ENST00000462994	havana	1	processed_transcript	transcript
16	10851868	0.0931307	3.32814	0.000899414	0.659001	havana	10851868	10863208	+	ENSG00000103274	NUBP1-007	6	NUBP1	ensembl_havana	protein_coding	ENST00000574691	havana	1	protein_coding	transcript
12	110813937	0.093129	3.32808	0.000899604	0.659001	havana	110813937	110821070	-	ENSG00000196510	ANAPC7-005	8	ANAPC7	ensembl_havana	protein_coding	ENST00000471602	havana	2	retained_intron	transcript
6	108275788	0.0931285	3.32806	0.00089966	0.659001	havana	108275788	108279246	-	ENSG00000025796	SEC63-002	9	SEC63	ensembl_havana	protein_coding	ENST00000460009	havana	1	processed_transcript	transcript
12	31854797	0.0931083	3.32733	0.000901996	0.659001	havana	31854797	31881953	-	ENSG00000151743	AMN1-012	6	AMN1	ensembl_havana	protein_coding	ENST00000537960	havana	1	protein_coding	transcript
22	36906897	-0.0930228	-3.32425	0.000911942	0.659001	ensembl_havana	36906897	36925483	-	ENSG00000100353	EIF3D-001	13	EIF3D	ensembl_havana	protein_coding	ENST00000216190	ensembl_havana	8	protein_coding	transcript
6	51250080	0.0930199	3.32414	0.000912273	0.659001	havana	51250080	51250647	-	ENSG00000270306	RP3-437C15.2-001	1	RP3-437C15.2	havana	pseudogene	ENST00000605336	havana	1	processed_pseudogene	transcript
1	20687072	0.0929734	3.32247	0.000917723	0.659001	havana	20687072	20755275	-	ENSG00000236963	LINC01141-001	1	LINC01141	havana	lincRNA	ENST00000426428	havana	1	lincRNA	transcript
9	34661900	-0.0929389	-3.32123	0.000921786	0.659001	havana	34661900	34666026	-	ENSG00000261215	RP11-195F19.30-001	1	RP11-195F19.30	havana	processed_transcript	ENST00000564224	havana	1	retained_intron	transcript
2	158290673	0.092933	3.32101	0.00092249	0.659001	havana	158290673	158300604	-	ENSG00000115165	CYTIP-004	5	CYTIP	ensembl_havana	protein_coding	ENST00000462109	havana	1	retained_intron	transcript
3	167621115	0.0928427	3.31776	0.000933213	0.661834	havana	167621115	167632819	+	ENSG00000244227	RP11-298O21.5-004	1	RP11-298O21.5	havana	lincRNA	ENST00000494887	havana	1	lincRNA	transcript
8	72691840	0.0926209	3.30976	0.000960036	0.661834	havana	72691840	72705110	-	ENSG00000253287	RP11-281N10.1-001	1	RP11-281N10.1	havana	lincRNA	ENST00000517848	havana	1	lincRNA	transcript
4	166248775	0.0926163	3.3096	0.000960598	0.661834	ensembl_havana	166248775	166264312	+	ENSG00000052802	MSMO1-001	8	MSMO1	ensembl_havana	protein_coding	ENST00000261507	ensembl_havana	6	protein_coding	transcript
2	47043807	-0.0926045	-3.30917	0.000962043	0.661834	havana	47043807	47046597	+	ENSG00000222005	LINC01118-003	4	LINC01118	havana	protein_coding	ENST00000479311	havana	1	processed_transcript	transcript
1	161274525	-0.0925649	-3.30774	0.000966924	0.661834	havana	161274525	161279762	-	ENSG00000158887	MPZ-001	11	MPZ	ensembl_havana	protein_coding	ENST00000533357	havana	1	protein_coding	transcript
7	14188782	0.0925413	3.30689	0.00096984	0.661834	havana	14188782	14308826	-	ENSG00000136267	DGKB-003	9	DGKB	ensembl_havana	protein_coding	ENST00000493142	havana	1	processed_transcript	transcript
6	34664094	0.0925401	3.30685	0.000969989	0.661834	havana	34664094	34665247	+	ENSG00000272288	RP11-140K17.3-001	1	RP11-140K17.3	havana	antisense	ENST00000606971	havana	1	antisense	transcript
17	79301560	0.0925066	3.30564	0.000974139	0.661834	havana	79301560	79303317	-	ENSG00000185332	TMEM105-005	2	TMEM105	ensembl_havana	protein_coding	ENST00000577027	havana	1	processed_transcript	transcript
4	20255213	0.092445	3.30342	0.000981817	0.661834	havana	20255213	20620909	+	ENSG00000145147	SLIT2-004	15	SLIT2	ensembl_havana	protein_coding	ENST00000273739	havana	5	protein_coding	transcript
12	33016052	0.0924066	3.30204	0.000986635	0.661834	havana	33016052	33016367	+	ENSG00000244743	RP11-8P13.1-001	1	RP11-8P13.1	havana	pseudogene	ENST00000462203	havana	1	processed_pseudogene	transcript
22	24951471	0.0923003	3.29821	0.00100007	0.661834	ensembl_havana	24951471	24968740	+	ENSG00000100028	SNRPD3-001	7	SNRPD3	ensembl_havana	protein_coding	ENST00000215829	ensembl_havana	3	protein_coding	transcript
17	42255065	0.092246	3.29625	0.00100701	0.661834	havana	42255065	42264085	-	ENSG00000267080	ASB16-AS1-002	1	ASB16-AS1	ensembl_havana	antisense	ENST00000592897	havana	1	antisense	transcript
19	55385736	0.092238	3.29596	0.00100804	0.661834	ensembl_havana	55385736	55401838	+	ENSG00000186431	FCAR-001	14	FCAR	ensembl_havana	protein_coding	ENST00000355524	ensembl_havana	3	protein_coding	transcript
17	26496027	0.0922364	3.2959	0.00100824	0.661834	ensembl	26496027	26496180	-	ENSG00000203484	AC100852.2-201	1	AC100852.2	ensembl	pseudogene	ENST00000366300	ensembl	1	pseudogene	transcript
5	125919624	0.0922217	3.29537	0.00101012	0.661834	havana	125919624	125930131	-	ENSG00000164904	ALDH7A1-003	11	ALDH7A1	ensembl_havana	protein_coding	ENST00000479989	havana	1	processed_transcript	transcript
6	29770972	0.0921945	3.29439	0.00101363	0.661834	havana	29770972	29771768	-	ENSG00000213880	RPL7AP7-001	3	RPL7AP7	havana	pseudogene	ENST00000453429	havana	1	processed_pseudogene	transcript
5	122726603	0.092137	3.29232	0.00102106	0.661834	havana	122726603	122729143	-	ENSG00000168944	CEP120-008	11	CEP120	ensembl_havana	protein_coding	ENST00000503049	havana	1	retained_intron	transcript
1	53698794	0.0921184	3.29165	0.00102348	0.661834	havana	53698794	53704180	-	ENSG00000162385	MAGOH-004	6	MAGOH	ensembl_havana	protein_coding	ENST00000462941	havana	1	processed_transcript	transcript
8	133787654	0.0920739	3.29005	0.00102928	0.661834	ensembl_havana	133787654	133824561	+	ENSG00000129292	PHF20L1-002	16	PHF20L1	ensembl_havana	protein_coding	ENST00000337920	ensembl_havana	4	protein_coding	transcript
7	8473585	-0.0920233	-3.28822	0.00103591	0.661834	ensembl_havana	8473585	8792593	+	ENSG00000122584	NXPH1-001	8	NXPH1	ensembl_havana	protein_coding	ENST00000405863	ensembl_havana	1	protein_coding	transcript
6	90608002	0.0920232	3.28822	0.00103592	0.661834	ensembl	90608002	90608111	-	ENSG00000252891	Y_RNA.798-201	1	Y_RNA	ensembl	misc_RNA	ENST00000517082	ensembl	1	misc_RNA	transcript
18	13542406	-0.0919984	-3.28733	0.00103919	0.661834	havana	13542406	13543213	+	ENSG00000168675	LDLRAD4-016	14	LDLRAD4	ensembl_havana	protein_coding	ENST00000587440	havana	1	processed_transcript	transcript
4	152041431	0.0919567	3.28582	0.00104471	0.661834	ensembl_havana	152041431	152147750	-	ENSG00000109686	SH3D19-001	12	SH3D19	ensembl_havana	protein_coding	ENST00000409598	ensembl_havana	4	protein_coding	transcript
2	43449541	-0.0919565	-3.28582	0.00104473	0.661834	ensembl_havana	43449541	43453748	-	ENSG00000152518	ZFP36L2-001	5	ZFP36L2	ensembl_havana	protein_coding	ENST00000282388	ensembl_havana	3	protein_coding	transcript
2	238265433	0.0919041	3.28393	0.00105169	0.662742	havana	238265433	238266526	-	ENSG00000163359	COL6A3-007	11	COL6A3	ensembl_havana	protein_coding	ENST00000493475	havana	2	retained_intron	transcript
2	71658153	0.0918716	3.28276	0.00105603	0.662742	havana	71658153	71662188	+	ENSG00000075292	ZNF638-024	14	ZNF638	ensembl_havana	protein_coding	ENST00000488126	havana	1	processed_transcript	transcript
14	93648541	0.0917591	3.2787	0.00107119	0.663415	ensembl_havana	93648541	93651273	-	ENSG00000165943	MOAP1-001	4	MOAP1	ensembl_havana	protein_coding	ENST00000298894	ensembl_havana	4	protein_coding	transcript
5	33523640	0.0917552	3.27856	0.00107172	0.663415	ensembl_havana	33523640	33892297	-	ENSG00000151388	ADAMTS12-002	6	ADAMTS12	ensembl_havana	protein_coding	ENST00000504830	ensembl_havana	1	protein_coding	transcript
6	57016955	0.0917537	3.27851	0.00107192	0.663415	havana	57016955	57018958	+	ENSG00000112200	ZNF451-018	12	ZNF451	ensembl_havana	protein_coding	ENST00000508548	havana	1	retained_intron	transcript
12	48835813	0.0916986	3.27652	0.00107943	0.664997	havana	48835813	48836730	-	ENSG00000226413	OR8T1P-001	2	OR8T1P	havana	pseudogene	ENST00000421347	havana	2	unprocessed_pseudogene	transcript
17	79202077	-0.0915857	-3.27245	0.00109495	0.671186	ensembl_havana	79202077	79212891	-	ENSG00000167302	ENTHD2-001	5	ENTHD2	ensembl_havana	protein_coding	ENST00000300714	ensembl_havana	3	protein_coding	transcript
15	93162230	0.0915531	3.27128	0.00109947	0.671186	havana	93162230	93198634	-	ENSG00000185442	FAM174B-003	8	FAM174B	ensembl_havana	protein_coding	ENST00000555748	havana	1	protein_coding	transcript
6	31553997	0.0914858	3.26885	0.00110885	0.672016	ensembl_havana	31553997	31556534	+	ENSG00000204482	LST1-004	6	LST1	ensembl_havana	protein_coding	ENST00000376110	ensembl_havana	3	protein_coding	transcript
17	9493219	0.0914376	3.26712	0.00111562	0.672016	havana	9493219	9493799	-	ENSG00000241654	RPL19P18-001	1	RPL19P18	havana	pseudogene	ENST00000466869	havana	1	processed_pseudogene	transcript
11	12302492	-0.0914096	-3.26611	0.00111956	0.672016	havana	12302492	12313802	+	ENSG00000133808	MICALCL-003	4	MICALCL	ensembl_havana	protein_coding	ENST00000533534	havana	1	protein_coding	transcript
20	2056201	0.0913118	3.26259	0.00113345	0.672016	havana	2056201	2056468	+	ENSG00000227663	RPL7P2-001	1	RPL7P2	havana	pseudogene	ENST00000427639	havana	1	processed_pseudogene	transcript
5	112658725	-0.0912045	-3.25872	0.00114888	0.672016	havana	112658725	112772038	+	ENSG00000232633	CTD-2201G3.1-001	3	CTD-2201G3.1	ensembl_havana	antisense	ENST00000416046	havana	2	antisense	transcript
3	148812140	0.0911961	3.25842	0.0011501	0.672016	ensembl	148812140	148812249	-	ENSG00000201031	Y_RNA.229-201	1	Y_RNA	ensembl	misc_RNA	ENST00000364161	ensembl	1	misc_RNA	transcript
6	56479262	0.0911757	3.25768	0.00115306	0.672016	havana	56479262	56716749	-	ENSG00000151914	DST-012	13	DST	ensembl_havana	protein_coding	ENST00000520645	havana	1	protein_coding	transcript
11	9450320	0.091166	3.25733	0.00115447	0.672016	ensembl	9450320	9450501	+	ENSG00000201998	SNORA23-201	1	SNORA23	ensembl	snoRNA	ENST00000365128	ensembl	1	snoRNA	transcript
3	32557218	0.0911619	3.25718	0.00115507	0.672016	ensembl	32557218	32557312	+	ENSG00000264135	AC104306.2-201	1	AC104306.2	ensembl	miRNA	ENST00000581249	ensembl	1	miRNA	transcript
17	25621140	0.0911376	3.25631	0.00115861	0.672016	havana	25621140	25634815	+	ENSG00000109046	WSB1-007	10	WSB1	ensembl_havana	protein_coding	ENST00000581185	havana	1	protein_coding	transcript
11	93560788	0.0911346	3.2562	0.00115904	0.672016	ensembl	93560788	93560900	+	ENSG00000206911	Y_RNA.488-201	1	Y_RNA	ensembl	misc_RNA	ENST00000384184	ensembl	1	misc_RNA	transcript
19	47312842	0.0910334	3.25256	0.00117388	0.672016	havana	47312842	47313440	+	ENSG00000269576	HNRNPMP2-001	1	HNRNPMP2	havana	pseudogene	ENST00000596369	havana	1	processed_pseudogene	transcript
1	34057407	0.0909524	3.24964	0.0011859	0.672016	ensembl_havana	34057407	34175104	-	ENSG00000121904	CSMD2-002	13	CSMD2	ensembl_havana	protein_coding	ENST00000373380	ensembl_havana	1	protein_coding	transcript
4	70454135	0.0909454	3.24939	0.00118694	0.672016	ensembl_havana	70454135	70513418	-	ENSG00000173610	UGT2A1-001	7	UGT2A1	ensembl_havana	protein_coding	ENST00000503640	ensembl_havana	1	protein_coding	transcript
2	76485160	-0.0909436	-3.24932	0.0011872	0.672016	havana	76485160	76486023	-	ENSG00000228209	AC073091.2-001	1	AC073091.2	havana	pseudogene	ENST00000398059	havana	3	processed_pseudogene	transcript
4	83764838	0.0909329	3.24893	0.0011888	0.672016	havana	83764838	83812306	-	ENSG00000138674	SEC31A-008	12	SEC31A	ensembl_havana	protein_coding	ENST00000508479	havana	1	protein_coding	transcript
17	27055798	0.0909186	3.24842	0.00119094	0.672016	ensembl_havana	27055798	27070473	+	ENSG00000160602	NEK8-001	9	NEK8	ensembl_havana	protein_coding	ENST00000268766	ensembl_havana	6	protein_coding	transcript
14	40856762	0.0908327	3.24532	0.00120385	0.672016	havana	40856762	40858344	+	ENSG00000258480	RP11-662J14.2-001	1	RP11-662J14.2	havana	lincRNA	ENST00000557101	havana	1	lincRNA	transcript
10	99180952	0.0908276	3.24514	0.00120462	0.672016	ensembl	99180952	99181064	-	ENSG00000200737	Y_RNA.196-201	1	Y_RNA	ensembl	misc_RNA	ENST00000363867	ensembl	1	misc_RNA	transcript
19	5784016	0.090811	3.24454	0.00120713	0.672016	havana	5784016	5785630	-	ENSG00000267157	CTB-54O9.9-001	1	CTB-54O9.9	havana	protein_coding	ENST00000586012	havana	1	protein_coding	transcript
1	157090983	0.0907906	3.24381	0.00121022	0.672016	ensembl_havana	157090983	157108159	-	ENSG00000117036	ETV3-002	7	ETV3	ensembl_havana	protein_coding	ENST00000368192	ensembl_havana	4	protein_coding	transcript
5	86690143	0.0907582	3.24264	0.00121516	0.672016	havana	86690143	86704003	-	ENSG00000134480	CCNH-008	9	CCNH	ensembl_havana	protein_coding	ENST00000504115	havana	1	retained_intron	transcript
1	229457262	-0.090731	-3.24166	0.0012193	0.672016	ensembl_havana	229457262	229476380	-	ENSG00000154429	CCSAP-003	6	CCSAP	ensembl_havana	protein_coding	ENST00000366686	ensembl_havana	1	protein_coding	transcript
1	85015289	0.0906482	3.23868	0.00123201	0.672016	ensembl_havana	85015289	85040147	-	ENSG00000117151	CTBS-001	8	CTBS	ensembl_havana	protein_coding	ENST00000370630	ensembl_havana	5	protein_coding	transcript
2	35949825	0.0906272	3.23792	0.00123526	0.672016	havana	35949825	35950208	-	ENSG00000234587	MRPL50P1-001	1	MRPL50P1	havana	pseudogene	ENST00000431951	havana	1	processed_pseudogene	transcript
17	60199681	0.090627	3.23791	0.0012353	0.672016	ensembl	60199681	60199782	+	ENSG00000207123	Y_RNA.527-201	1	Y_RNA	ensembl	misc_RNA	ENST00000384395	ensembl	1	misc_RNA	transcript
4	136917084	0.090587	3.23647	0.0012415	0.672016	ensembl	136917084	136917247	-	ENSG00000207322	RNU1-89P-201	1	RNU1-89P	ensembl	snRNA	ENST00000384592	ensembl	1	snRNA	transcript
17	3057183	0.0905707	3.23589	0.00124403	0.672016	havana	3057183	3058176	-	ENSG00000262085	OR1P1-001	2	OR1P1	havana	pseudogene	ENST00000571766	havana	2	unprocessed_pseudogene	transcript
23	16964985	-0.0905585	-3.23544	0.00124594	0.672016	ensembl_havana	16964985	17171395	+	ENSG00000169891	REPS2-001	13	REPS2	ensembl_havana	protein_coding	ENST00000303843	ensembl_havana	7	protein_coding	transcript
23	133303568	0.09045	3.23154	0.00126295	0.678466	ensembl	133303568	133303642	-	ENSG00000208034	MIR92A2-201	1	MIR92A2	ensembl	miRNA	ENST00000385299	ensembl	1	miRNA	transcript
19	19770750	0.0903663	3.22852	0.00127623	0.68287	havana	19770750	19774482	-	ENSG00000105726	ATP13A1-008	12	ATP13A1	ensembl_havana	protein_coding	ENST00000487364	havana	1	processed_transcript	transcript
1	155141884	-0.0901304	-3.22003	0.00131435	0.693821	havana	155141884	155145714	-	ENSG00000163463	KRTCAP2-008	7	KRTCAP2	ensembl_havana	protein_coding	ENST00000487350	havana	1	processed_transcript	transcript
19	8564080	-0.0901258	-3.21986	0.00131511	0.693821	havana	8564080	8567518	-	ENSG00000133246	PRAM1-004	7	PRAM1	ensembl_havana	protein_coding	ENST00000600262	havana	1	protein_coding	transcript
8	110346555	-0.0901128	-3.21939	0.00131723	0.693821	havana	110346555	110358182	+	ENSG00000120533	ENY2-002	8	ENY2	ensembl_havana	protein_coding	ENST00000517311	havana	1	nonsense_mediated_decay	transcript
9	34634719	0.090112	3.21936	0.00131736	0.693821	ensembl_havana	34634719	34637768	-	ENSG00000147955	SIGMAR1-001	12	SIGMAR1	ensembl_havana	protein_coding	ENST00000277010	ensembl_havana	4	protein_coding	transcript
12	25357723	0.0899535	3.21366	0.00134362	0.702453	ensembl_havana	25357723	25403865	-	ENSG00000133703	KRAS-001	7	KRAS	ensembl_havana	protein_coding	ENST00000311936	ensembl_havana	3	protein_coding	transcript
23	118513675	0.089879	3.21097	0.00135612	0.702453	ensembl_havana	118513675	118514067	+	ENSG00000227814	MRPS17P9-001	3	MRPS17P9	ensembl_havana	pseudogene	ENST00000511924	ensembl_havana	1	processed_pseudogene	transcript
2	113601888	0.0898513	3.20997	0.0013608	0.702453	ensembl	113601888	113601988	+	ENSG00000221541	AC079753.1-201	1	AC079753.1	ensembl	miRNA	ENST00000408614	ensembl	1	miRNA	transcript
22	36956917	0.0898319	3.20928	0.00136408	0.702453	havana	36956917	36958962	-	ENSG00000261675	RP5-1119A7.17-001	1	RP5-1119A7.17	havana	sense_overlapping	ENST00000562756	havana	1	sense_overlapping	transcript
20	45839086	0.0898194	3.20882	0.00136621	0.702453	ensembl_havana	45839086	45985443	-	ENSG00000101040	ZMYND8-015	15	ZMYND8	ensembl_havana	protein_coding	ENST00000352431	ensembl_havana	2	protein_coding	transcript
16	3451244	-0.0897969	-3.20801	0.00137003	0.702453	ensembl_havana	3451244	3455079	+	ENSG00000103343	ZNF174-002	8	ZNF174	ensembl_havana	protein_coding	ENST00000344823	ensembl_havana	5	protein_coding	transcript
11	17095936	-0.0897685	-3.20699	0.00137487	0.702453	havana	17095936	17097567	-	ENSG00000110700	RPS13-008	2	RPS13	ensembl_havana	protein_coding	ENST00000531908	havana	1	retained_intron	transcript
2	29195280	0.0897616	3.20674	0.00137605	0.702453	ensembl	29195280	29195387	-	ENSG00000200283	Y_RNA.142-201	1	Y_RNA	ensembl	misc_RNA	ENST00000363413	ensembl	1	misc_RNA	transcript
10	129866646	-0.0897336	-3.20574	0.00138083	0.702453	havana	129866646	129870946	+	ENSG00000132334	PTPRE-001	12	PTPRE	ensembl_havana	protein_coding	ENST00000463727	havana	1	retained_intron	transcript
1	158801107	-0.0897032	-3.20464	0.00138606	0.702453	ensembl_havana	158801107	158819294	+	ENSG00000163563	MNDA-001	7	MNDA	ensembl_havana	protein_coding	ENST00000368141	ensembl_havana	4	protein_coding	transcript
5	112197007	-0.0896303	-3.20202	0.00139865	0.70617	havana	112197007	112203468	+	ENSG00000153037	SRP19-008	8	SRP19	ensembl_havana	protein_coding	ENST00000515463	havana	1	protein_coding	transcript
8	134274303	-0.0895809	-3.20024	0.00140724	0.706886	havana	134274303	134277235	-	ENSG00000104419	NDRG1-021	10	NDRG1	ensembl_havana	protein_coding	ENST00000523931	havana	1	retained_intron	transcript
2	39213187	-0.0895311	-3.19844	0.00141595	0.706886	havana	39213187	39214866	-	ENSG00000115904	SOS1-007	8	SOS1	ensembl_havana	protein_coding	ENST00000469581	havana	1	retained_intron	transcript
14	74289262	0.0895214	3.19809	0.00141766	0.706886	havana	74289262	74296838	-	ENSG00000258586	RP5-1021I20.2-001	1	RP5-1021I20.2	havana	lincRNA	ENST00000555539	havana	1	lincRNA	transcript
3	155149018	0.0895017	3.19738	0.00142112	0.706886	havana	155149018	155151187	-	ENSG00000242152	RP11-639F1.3-001	1	RP11-639F1.3	havana	pseudogene	ENST00000487812	havana	1	processed_pseudogene	transcript
8	95500749	0.0894569	3.19577	0.00142903	0.708198	havana	95500749	95502400	-	ENSG00000164944	KIAA1429-010	7	KIAA1429	ensembl_havana	protein_coding	ENST00000522196	havana	1	retained_intron	transcript
1	151030234	-0.0893717	-3.1927	0.00144417	0.710845	ensembl_havana	151030234	151040970	+	ENSG00000213190	MLLT11-001	2	MLLT11	ensembl_havana	protein_coding	ENST00000368921	ensembl_havana	3	protein_coding	transcript
5	150410045	-0.0893673	-3.19254	0.00144496	0.710845	havana	150410045	150416999	-	ENSG00000145901	TNIP1-017	10	TNIP1	ensembl_havana	protein_coding	ENST00000522574	havana	1	retained_intron	transcript
4	37892708	0.0892607	3.1887	0.00146414	0.713167	ensembl_havana	37892708	38140794	+	ENSG00000065882	TBC1D1-001	11	TBC1D1	ensembl_havana	protein_coding	ENST00000261439	ensembl_havana	4	protein_coding	transcript
12	57057136	-0.0892518	-3.18838	0.00146573	0.713167	ensembl_havana	57057136	57081781	-	ENSG00000110958	PTGES3-007	11	PTGES3	ensembl_havana	protein_coding	ENST00000537473	ensembl_havana	1	processed_transcript	transcript
15	63613577	0.0891995	3.1865	0.00147525	0.713167	ensembl_havana	63613577	63674360	-	ENSG00000074410	CA12-001	9	CA12	ensembl_havana	protein_coding	ENST00000178638	ensembl_havana	3	protein_coding	transcript
8	23291606	0.0891673	3.18534	0.00148112	0.713167	havana	23291606	23315152	-	ENSG00000197217	ENTPD4-003	8	ENTPD4	ensembl_havana	protein_coding	ENST00000523958	havana	1	retained_intron	transcript
7	151832618	0.0891415	3.18441	0.00148584	0.713167	havana	151832618	151860419	-	ENSG00000055609	KMT2C-010	13	KMT2C	ensembl_havana	protein_coding	ENST00000424877	havana	1	protein_coding	transcript
6	62056770	0.0891383	3.18429	0.00148643	0.713167	ensembl	62056770	62056882	+	ENSG00000221606	AL356131.1-201	1	AL356131.1	ensembl	miRNA	ENST00000408679	ensembl	1	miRNA	transcript
15	48633333	0.089136	3.18421	0.00148685	0.713167	havana	48633333	48634259	+	ENSG00000128951	DUT-011	9	DUT	ensembl_havana	protein_coding	ENST00000559852	havana	1	retained_intron	transcript
15	75648640	-0.0890351	-3.18058	0.00150547	0.716306	havana	75648640	75652329	-	ENSG00000140400	MAN2C1-035	10	MAN2C1	ensembl_havana	protein_coding	ENST00000567163	havana	1	retained_intron	transcript
6	100090113	0.0889879	3.17888	0.00151424	0.716306	ensembl	100090113	100090223	-	ENSG00000199303	Y_RNA.20-201	1	Y_RNA	ensembl	misc_RNA	ENST00000362433	ensembl	1	misc_RNA	transcript
17	62293	0.0889529	3.17762	0.0015208	0.716306	ensembl_havana	62293	202888	-	ENSG00000181031	RPH3AL-002	11	RPH3AL	ensembl_havana	protein_coding	ENST00000323434	ensembl_havana	8	protein_coding	transcript
10	35535953	-0.0889326	-3.17689	0.00152459	0.716306	havana	35535953	35805503	+	ENSG00000108100	CCNY-004	13	CCNY	ensembl_havana	protein_coding	ENST00000490012	havana	2	protein_coding	transcript
1	154916556	0.0889305	3.17681	0.00152499	0.716306	ensembl_havana	154916556	154928580	-	ENSG00000163346	PBXIP1-001	12	PBXIP1	ensembl_havana	protein_coding	ENST00000368463	ensembl_havana	3	protein_coding	transcript
3	186502850	-0.0888986	-3.17567	0.001531	0.716306	havana	186502850	186504287	+	ENSG00000156976	EIF4A2-020	10	EIF4A2	ensembl_havana	protein_coding	ENST00000466362	havana	1	retained_intron	transcript
16	48249143	0.0888774	3.1749	0.00153501	0.716306	havana	48249143	48257618	-	ENSG00000121270	ABCC11-007	11	ABCC11	ensembl_havana	protein_coding	ENST00000565487	havana	1	processed_transcript	transcript
8	30013885	0.0888614	3.17433	0.00153802	0.716306	havana	30013885	30035010	+	ENSG00000104671	DCTN6-004	3	DCTN6	ensembl_havana	protein_coding	ENST00000522540	havana	1	retained_intron	transcript
23	24001837	0.088795	3.17194	0.00155064	0.716306	ensembl_havana	24001837	24045303	-	ENSG00000174010	KLHL15-001	9	KLHL15	ensembl_havana	protein_coding	ENST00000328046	ensembl_havana	8	protein_coding	transcript
6	72362177	0.0887533	3.17043	0.00155861	0.716306	ensembl	72362177	72362314	-	ENSG00000202069	RNU4-66P-201	1	RNU4-66P	ensembl	snRNA	ENST00000365199	ensembl	1	snRNA	transcript
4	6709428	0.0887492	3.17029	0.0015594	0.716306	ensembl_havana	6709428	6711607	-	ENSG00000178988	MRFAP1L1-001	10	MRFAP1L1	ensembl_havana	protein_coding	ENST00000320848	ensembl_havana	6	protein_coding	transcript
5	176732617	-0.0887367	-3.16984	0.0015618	0.716306	havana	176732617	176733164	+	ENSG00000169230	PRELID1-008	5	PRELID1	ensembl_havana	protein_coding	ENST00000510701	havana	1	retained_intron	transcript
1	84551424	0.0887043	3.16867	0.00156803	0.716306	havana	84551424	84551916	+	ENSG00000213540	RP11-486G15.1-001	3	RP11-486G15.1	havana	pseudogene	ENST00000448052	havana	1	processed_pseudogene	transcript
4	80764256	0.0886912	3.1682	0.00157055	0.716306	ensembl	80764256	80764382	+	ENSG00000212620	SNORA75.7-201	1	SNORA75	ensembl	snoRNA	ENST00000391318	ensembl	1	snoRNA	transcript
4	11373599	-0.0886765	-3.16767	0.0015734	0.716306	havana	11373599	11374516	+	ENSG00000250896	RNPS1P1-001	1	RNPS1P1	havana	pseudogene	ENST00000507437	havana	1	processed_pseudogene	transcript
13	114133230	0.0885516	3.16317	0.0015977	0.724668	ensembl	114133230	114133393	-	ENSG00000202347	RNU1-16P-201	1	RNU1-16P	ensembl	snRNA	ENST00000365477	ensembl	1	snRNA	transcript
11	64126643	0.0885215	3.16209	0.00160362	0.724668	ensembl_havana	64126643	64139687	+	ENSG00000162302	RPS6KA4-001	8	RPS6KA4	ensembl_havana	protein_coding	ENST00000334205	ensembl_havana	4	protein_coding	transcript
1	167985125	-0.0884529	-3.15962	0.00161716	0.724668	havana	167985125	167989199	+	ENSG00000143164	DCAF6-010	11	DCAF6	ensembl_havana	protein_coding	ENST00000460432	havana	1	processed_transcript	transcript
1	70726271	0.0884022	3.15779	0.00162724	0.724668	ensembl_havana	70726271	70820405	-	ENSG00000118454	ANKRD13C-001	8	ANKRD13C	ensembl_havana	protein_coding	ENST00000370944	ensembl_havana	4	protein_coding	transcript
11	63706466	0.0884005	3.15773	0.00162757	0.724668	havana	63706466	63720091	+	ENSG00000110583	NAA40-012	8	NAA40	ensembl_havana	protein_coding	ENST00000536939	havana	1	processed_transcript	transcript
6	147091575	-0.088373	-3.15674	0.00163307	0.724668	havana	147091575	147122390	+	ENSG00000118492	ADGB-005	12	ADGB	ensembl_havana	protein_coding	ENST00000326916	havana	8	protein_coding	transcript
2	32078045	-0.08837	-3.15663	0.00163367	0.724668	havana	32078045	32078492	-	ENSG00000273165	RP11-1057B6.1-001	1	RP11-1057B6.1	havana	lincRNA	ENST00000608851	havana	1	lincRNA	transcript
19	17379494	-0.0883637	-3.15641	0.00163493	0.724668	havana	17379494	17387411	+	ENSG00000105393	BABAM1-010	11	BABAM1	ensembl_havana	protein_coding	ENST00000602066	havana	1	protein_coding	transcript
11	8413418	0.0883106	3.1545	0.00164559	0.726995	havana	8413418	8489201	-	ENSG00000130413	STK33-005	11	STK33	ensembl_havana	protein_coding	ENST00000486305	havana	2	retained_intron	transcript
1	43148098	-0.0882426	-3.15205	0.00165935	0.72923	ensembl_havana	43148098	43168020	+	ENSG00000065978	YBX1-001	13	YBX1	ensembl_havana	protein_coding	ENST00000321358	ensembl_havana	7	protein_coding	transcript
4	33786557	-0.0882319	-3.15166	0.00166151	0.72923	ensembl	33786557	33786615	+	ENSG00000251755	RNU7-131P-201	1	RNU7-131P	ensembl	snRNA	ENST00000515946	ensembl	1	snRNA	transcript
1	220701568	0.0881878	3.15008	0.0016705	0.730785	ensembl	220701568	220837798	+	ENSG00000116141	MARK1-201	11	MARK1	ensembl_havana	protein_coding	ENST00000402574	ensembl	1	protein_coding	transcript
7	158330187	0.0881481	3.14865	0.00167863	0.731957	havana	158330187	158332571	+	ENSG00000225365	AC078942.1-001	1	AC078942.1	havana	antisense	ENST00000448698	havana	1	antisense	transcript
4	160049954	0.0881009	3.14695	0.00168833	0.733806	ensembl	160049954	160050046	-	ENSG00000264105	MIR3688-1-201	1	MIR3688-1	ensembl	miRNA	ENST00000583455	ensembl	1	miRNA	transcript
6	99530325	0.0879724	3.14232	0.00171504	0.739637	havana	99530325	99530637	+	ENSG00000271042	RP3-364H10.1-001	1	RP3-364H10.1	havana	pseudogene	ENST00000603824	havana	1	processed_pseudogene	transcript
22	40270259	0.0878666	3.13851	0.0017373	0.739637	ensembl	40270259	40270519	-	ENSG00000238875	RN7SKP210-201	1	RN7SKP210	ensembl	misc_RNA	ENST00000459176	ensembl	1	misc_RNA	transcript
12	123773656	-0.0878043	-3.13627	0.00175053	0.739637	havana	123773656	123774230	-	ENSG00000270113	RP11-282O18.6-001	1	RP11-282O18.6	havana	lincRNA	ENST00000602688	havana	1	lincRNA	transcript
16	27225897	0.0877445	3.13412	0.00176333	0.739637	havana	27225897	27230384	+	ENSG00000155666	KDM8-009	7	KDM8	ensembl_havana	protein_coding	ENST00000563571	havana	1	retained_intron	transcript
11	18416110	-0.0877438	-3.13409	0.00176348	0.739637	havana	18416110	18421907	+	ENSG00000134333	LDHA-007	9	LDHA	ensembl_havana	protein_coding	ENST00000494573	havana	2	retained_intron	transcript
15	78294046	-0.0877027	-3.13261	0.00177232	0.739637	havana	78294046	78295921	-	ENSG00000167202	TBC1D2B-011	7	TBC1D2B	ensembl_havana	protein_coding	ENST00000497942	havana	1	retained_intron	transcript
23	70710916	0.0876632	3.13119	0.00178087	0.739637	ensembl	70710916	70711017	-	ENSG00000199751	Y_RNA.73-201	1	Y_RNA	ensembl	misc_RNA	ENST00000362881	ensembl	1	misc_RNA	transcript
11	55405834	0.0876437	3.13049	0.0017851	0.739637	ensembl_havana	55405834	55406772	+	ENSG00000181927	OR4P4-001	2	OR4P4	ensembl_havana	protein_coding	ENST00000314612	ensembl_havana	2	protein_coding	transcript
8	100025502	0.0875452	3.12694	0.00180659	0.739637	ensembl_havana	100025502	100133990	+	ENSG00000132549	VPS13B-006	14	VPS13B	ensembl_havana	protein_coding	ENST00000441350	ensembl_havana	2	protein_coding	transcript
12	50222376	0.0875409	3.12679	0.00180753	0.739637	havana	50222376	50226249	+	ENSG00000258057	BCDIN3D-AS1-002	1	BCDIN3D-AS1	havana	antisense	ENST00000551146	havana	1	antisense	transcript
2	85295932	0.0874863	3.12482	0.00181955	0.739637	havana	85295932	85296154	-	ENSG00000235463	AC078974.2-001	1	AC078974.2	havana	pseudogene	ENST00000411597	havana	1	processed_pseudogene	transcript
6	139228672	0.087472	3.12431	0.00182271	0.739637	havana	139228672	139230049	-	ENSG00000135597	REPS1-021	14	REPS1	ensembl_havana	protein_coding	ENST00000526244	havana	1	retained_intron	transcript
2	25338857	0.0873819	3.12106	0.00184275	0.739637	ensembl_havana	25338857	25377434	+	ENSG00000084710	EFR3B-004	9	EFR3B	ensembl_havana	protein_coding	ENST00000405108	ensembl_havana	1	protein_coding	transcript
3	28373180	-0.0873529	-3.12002	0.00184925	0.739637	ensembl_havana	28373180	28390120	-	ENSG00000163512	AZI2-014	9	AZI2	ensembl_havana	protein_coding	ENST00000334100	ensembl_havana	6	protein_coding	transcript
8	125954297	0.0873493	3.11989	0.00185004	0.739637	havana	125954297	125963339	+	ENSG00000249816	LINC00964-001	2	LINC00964	havana	lincRNA	ENST00000510897	havana	2	lincRNA	transcript
23	100336486	0.087322	3.11891	0.00185617	0.739637	havana	100336486	100349928	+	ENSG00000126950	TMEM35-002	7	TMEM35	ensembl_havana	protein_coding	ENST00000478351	havana	1	processed_transcript	transcript
4	41878498	-0.0872851	-3.11758	0.00186449	0.739637	havana	41878498	41884628	-	ENSG00000245870	LINC00682-001	2	LINC00682	havana	lincRNA	ENST00000504870	havana	1	lincRNA	transcript
15	44827287	-0.087272	-3.11711	0.00186747	0.739637	havana	44827287	44828141	-	ENSG00000179523	EIF3J-AS1-005	4	EIF3J-AS1	ensembl_havana	lincRNA	ENST00000558323	havana	1	lincRNA	transcript
5	175957938	-0.087248	-3.11624	0.0018729	0.739637	havana	175957938	175964297	-	ENSG00000146083	RNF44-003	7	RNF44	ensembl_havana	protein_coding	ENST00000504160	havana	1	nonsense_mediated_decay	transcript
14	96949319	0.0872312	3.11564	0.00187672	0.739637	havana	96949319	96954612	+	ENSG00000140057	AK7-005	4	AK7	ensembl_havana	protein_coding	ENST00000554706	havana	1	protein_coding	transcript
19	12910730	-0.0872296	-3.11558	0.00187708	0.739637	havana	12910730	12912602	-	ENSG00000167815	PRDX2-003	7	PRDX2	ensembl_havana	protein_coding	ENST00000477555	havana	1	retained_intron	transcript
8	113655722	0.0872214	3.11529	0.00187895	0.739637	ensembl	113655722	113655812	+	ENSG00000238399	MIR2053-201	1	MIR2053	ensembl	miRNA	ENST00000459295	ensembl	1	miRNA	transcript
4	101107027	0.0872169	3.11513	0.00187997	0.739637	ensembl_havana	101107027	101111625	-	ENSG00000145358	DDIT4L-001	2	DDIT4L	ensembl_havana	protein_coding	ENST00000273990	ensembl_havana	2	protein_coding	transcript
20	44004117	0.0871863	3.11402	0.00188694	0.739637	havana	44004117	44036529	-	ENSG00000124251	TP53TG5-002	6	TP53TG5	ensembl_havana	protein_coding	ENST00000494455	havana	1	processed_transcript	transcript
19	16162739	0.0871802	3.11381	0.00188833	0.739637	havana	16162739	16163499	+	ENSG00000267450	OR1AB1P-001	1	OR1AB1P	havana	pseudogene	ENST00000585564	havana	1	processed_pseudogene	transcript
9	77703459	0.0871749	3.11361	0.00188955	0.739637	ensembl_havana	77703459	77762181	+	ENSG00000134996	OSTF1-001	11	OSTF1	ensembl_havana	protein_coding	ENST00000346234	ensembl_havana	6	protein_coding	transcript
9	39117924	-0.0871635	-3.11321	0.00189215	0.739637	havana	39117924	39288300	-	ENSG00000106714	CNTNAP3-006	13	CNTNAP3	ensembl_havana	protein_coding	ENST00000377659	havana	1	protein_coding	transcript
16	67262574	0.0871474	3.11262	0.00189586	0.739637	havana	67262574	67263181	+	ENSG00000168701	TMEM208-010	14	TMEM208	ensembl_havana	protein_coding	ENST00000564649	havana	1	retained_intron	transcript
14	68081646	0.0871311	3.11204	0.00189959	0.739637	havana	68081646	68083343	+	ENSG00000259648	RP11-643G16.4-002	1	RP11-643G16.4	havana	pseudogene	ENST00000559968	havana	1	processed_transcript	transcript
2	108863651	0.0870749	3.11002	0.00191254	0.739637	ensembl_havana	108863651	108881807	+	ENSG00000196228	SULT1C3-001	2	SULT1C3	ensembl_havana	protein_coding	ENST00000329106	ensembl_havana	2	protein_coding	transcript
5	124537581	0.0870574	3.10938	0.00191661	0.739637	havana	124537581	124538223	+	ENSG00000248631	RP11-425E13.1-001	1	RP11-425E13.1	havana	lincRNA	ENST00000514619	havana	1	lincRNA	transcript
2	33359473	0.0870361	3.10862	0.00192154	0.739637	havana	33359473	33413743	+	ENSG00000049323	LTBP1-016	11	LTBP1	ensembl_havana	protein_coding	ENST00000432635	havana	1	protein_coding	transcript
3	97716287	0.0870108	3.10771	0.00192742	0.739637	havana	97716287	97754148	-	ENSG00000183185	GABRR3-001	5	GABRR3	havana	polymorphic_pseudogene	ENST00000470589	havana	1	retained_intron	transcript
14	24584524	0.0869908	3.10699	0.00193207	0.739637	havana	24584524	24586910	+	ENSG00000100897	DCAF11-037	13	DCAF11	ensembl_havana	protein_coding	ENST00000557888	havana	1	nonsense_mediated_decay	transcript
7	5520189	-0.0869669	-3.10613	0.00193768	0.739637	ensembl_havana	5520189	5553429	-	ENSG00000155034	FBXL18-003	14	FBXL18	ensembl_havana	protein_coding	ENST00000382368	ensembl_havana	3	protein_coding	transcript
7	39649316	0.0869578	3.1058	0.00193981	0.739637	havana	39649316	39649879	+	ENSG00000106540	AC004837.3-001	4	AC004837.3	havana	pseudogene	ENST00000446267	havana	1	processed_pseudogene	transcript
8	61464516	0.0869466	3.1054	0.00194243	0.739637	havana	61464516	61465595	-	ENSG00000255321	RP11-91I20.4-001	1	RP11-91I20.4	havana	antisense	ENST00000531379	havana	1	antisense	transcript
8	12435514	0.0869378	3.10508	0.00194448	0.739637	ensembl	12435514	12435661	+	ENSG00000238460	AC068587.2-201	1	AC068587.2	ensembl	miRNA	ENST00000458954	ensembl	1	miRNA	transcript
23	39520470	0.0869254	3.10464	0.0019474	0.739637	ensembl	39520470	39520575	+	ENSG00000263730	MIR3937-201	1	MIR3937	ensembl	miRNA	ENST00000580135	ensembl	1	miRNA	transcript
2	189157499	0.0868729	3.10275	0.00195977	0.739637	ensembl_havana	189157499	189460653	+	ENSG00000144366	GULP1-001	11	GULP1	ensembl_havana	protein_coding	ENST00000359135	ensembl_havana	3	protein_coding	transcript
12	31768705	0.0868277	3.10112	0.0019705	0.739637	havana	31768705	31769373	-	ENSG00000233381	AK4P3-001	2	AK4P3	ensembl_havana	pseudogene	ENST00000418260	havana	2	processed_pseudogene	transcript
17	62223443	0.0868196	3.10083	0.00197243	0.739637	ensembl	62223443	62223512	+	ENSG00000199753	SNORD104-201	1	SNORD104	ensembl	snoRNA	ENST00000362883	ensembl	1	snoRNA	transcript
5	138611869	0.0867479	3.09825	0.00198954	0.739637	ensembl	138611869	138612009	+	ENSG00000252213	SNORA74.4-201	1	SNORA74	ensembl	snoRNA	ENST00000516404	ensembl	1	snoRNA	transcript
11	321991	0.0867468	3.09821	0.0019898	0.739637	havana	321991	322426	+	ENSG00000255089	RP11-326C3.10-001	1	RP11-326C3.10	havana	antisense	ENST00000534271	havana	1	antisense	transcript
7	46341718	0.0867202	3.09725	0.00199621	0.739637	havana	46341718	46383219	+	ENSG00000237760	AC092657.2-001	1	AC092657.2	havana	lincRNA	ENST00000436266	havana	1	lincRNA	transcript
6	27806323	0.0867144	3.09704	0.00199758	0.739637	ensembl_havana	27806323	27819982	+	ENSG00000233822	HIST1H2BN-002	3	HIST1H2BN	ensembl_havana	protein_coding	ENST00000449538	ensembl_havana	3	nonsense_mediated_decay	transcript
2	154015452	0.0866975	3.09643	0.00200167	0.739637	havana	154015452	154016197	+	ENSG00000214025	ATP5F1P4-001	2	ATP5F1P4	havana	pseudogene	ENST00000397288	havana	2	processed_pseudogene	transcript
1	54332428	0.0866844	3.09596	0.00200482	0.739637	havana	54332428	54355507	-	ENSG00000058799	YIPF1-003	9	YIPF1	ensembl_havana	protein_coding	ENST00000412288	havana	1	protein_coding	transcript
19	58719464	0.0866805	3.09582	0.00200576	0.739637	havana	58719464	58724789	+	ENSG00000171606	ZNF274-007	13	ZNF274	ensembl_havana	protein_coding	ENST00000595146	havana	1	retained_intron	transcript
15	77334178	-0.0866326	-3.0941	0.00201737	0.739637	havana	77334178	77335533	-	ENSG00000260787	RP11-797A18.4-001	1	RP11-797A18.4	havana	lincRNA	ENST00000569742	havana	1	lincRNA	transcript
4	147830375	0.0866246	3.09381	0.00201932	0.739637	havana	147830375	147866200	-	ENSG00000137473	TTC29-006	13	TTC29	ensembl_havana	protein_coding	ENST00000515315	havana	1	protein_coding	transcript
5	167000979	0.086616	3.0935	0.0020214	0.739637	havana	167000979	167420019	+	ENSG00000145934	TENM2-009	11	TENM2	ensembl_havana	protein_coding	ENST00000520393	havana	1	processed_transcript	transcript
2	71558892	0.0866145	3.09345	0.00202178	0.739637	havana	71558892	71592644	+	ENSG00000075292	ZNF638-011	14	ZNF638	ensembl_havana	protein_coding	ENST00000475743	havana	1	processed_transcript	transcript
15	66161802	0.0866125	3.09337	0.00202226	0.739637	havana	66161802	66180074	+	ENSG00000103769	RAB11A-009	5	RAB11A	ensembl_havana	protein_coding	ENST00000566233	havana	1	protein_coding	transcript
11	81601783	0.0865851	3.09239	0.00202892	0.739637	ensembl	81601783	81601878	-	ENSG00000264110	MIR4300-201	1	MIR4300	ensembl	miRNA	ENST00000581016	ensembl	1	miRNA	transcript
7	115915660	0.0865799	3.0922	0.00203019	0.739637	havana	115915660	115926718	-	ENSG00000237870	AC073130.1-001	2	AC073130.1	havana	processed_transcript	ENST00000457033	havana	1	lincRNA	transcript
15	45492523	0.0865559	3.09134	0.00203607	0.739637	havana	45492523	45492830	-	ENSG00000260035	CTD-2651B20.6-001	1	CTD-2651B20.6	havana	sense_intronic	ENST00000563103	havana	1	sense_intronic	transcript
20	10366427	0.0865531	3.09124	0.00203677	0.739637	havana	10366427	10368454	+	ENSG00000230750	SDAD1P2-001	1	SDAD1P2	havana	pseudogene	ENST00000441308	havana	1	processed_pseudogene	transcript
2	198256979	-0.0865394	-3.09075	0.00204011	0.739637	havana	198256979	198258075	-	ENSG00000115524	SF3B1-007	11	SF3B1	ensembl_havana	protein_coding	ENST00000479532	havana	1	retained_intron	transcript
8	30689060	0.0865132	3.0898	0.00204655	0.739637	ensembl_havana	30689060	30706608	-	ENSG00000133863	TEX15-001	2	TEX15	ensembl_havana	protein_coding	ENST00000256246	ensembl_havana	2	protein_coding	transcript
2	71606646	0.086497	3.08922	0.00205054	0.739637	havana	71606646	71607850	+	ENSG00000075292	ZNF638-015	14	ZNF638	ensembl_havana	protein_coding	ENST00000486494	havana	1	processed_transcript	transcript
1	8025411	0.0864615	3.08794	0.00205932	0.739637	havana	8025411	8045342	+	ENSG00000116288	PARK7-010	8	PARK7	ensembl_havana	protein_coding	ENST00000469225	havana	1	protein_coding	transcript
19	53284081	0.0864433	3.08729	0.00206382	0.739637	havana	53284081	53289977	-	ENSG00000189190	ZNF600-002	7	ZNF600	ensembl_havana	protein_coding	ENST00000594028	havana	1	processed_transcript	transcript
12	33138772	0.0864335	3.08693	0.00206626	0.739637	havana	33138772	33140004	+	ENSG00000257316	RP11-267D19.2-001	1	RP11-267D19.2	havana	pseudogene	ENST00000553060	havana	1	processed_pseudogene	transcript
6	31698358	0.0863889	3.08533	0.00207735	0.739637	ensembl_havana	31698358	31704344	-	ENSG00000213719	CLIC1-001	4	CLIC1	ensembl_havana	protein_coding	ENST00000375784	ensembl_havana	3	protein_coding	transcript
12	50759435	0.0863767	3.08489	0.00208038	0.739637	havana	50759435	50759869	+	ENSG00000244266	RP11-112N23.1-001	1	RP11-112N23.1	havana	pseudogene	ENST00000498788	havana	1	processed_pseudogene	transcript
22	19035892	-0.0863707	-3.08468	0.00208188	0.739637	havana	19035892	19050790	-	ENSG00000070413	DGCR2-005	14	DGCR2	ensembl_havana	protein_coding	ENST00000608548	havana	1	processed_transcript	transcript
10	6779344	0.0863448	3.08374	0.00208837	0.739637	havana	6779344	6780988	+	ENSG00000223784	RP11-554I8.2-001	1	RP11-554I8.2	havana	lincRNA	ENST00000417112	havana	1	lincRNA	transcript
19	57640011	0.086286	3.08162	0.00210317	0.739637	havana	57640011	57643294	+	ENSG00000131864	USP29-004	6	USP29	ensembl_havana	protein_coding	ENST00000598197	havana	1	protein_coding	transcript
19	46190721	0.0862736	3.08118	0.0021063	0.739637	havana	46190721	46195029	-	ENSG00000125743	SNRPD2-007	6	SNRPD2	ensembl_havana	protein_coding	ENST00000588599	havana	1	protein_coding	transcript
1	163270453	0.0862693	3.08102	0.00210739	0.739637	havana	163270453	163291542	-	ENSG00000232995	RP11-267N12.3-009	3	RP11-267N12.3	havana	antisense	ENST00000528689	havana	1	antisense	transcript
23	6966961	0.0862568	3.08058	0.00211055	0.739637	ensembl_havana	6966961	7066231	-	ENSG00000130021	HDHD1-001	9	HDHD1	ensembl_havana	protein_coding	ENST00000381077	ensembl_havana	5	protein_coding	transcript
12	108525528	0.0862134	3.07901	0.00212155	0.739637	havana	108525528	108644314	+	ENSG00000075035	WSCD2-002	5	WSCD2	ensembl_havana	protein_coding	ENST00000332082	havana	4	protein_coding	transcript
4	100136952	0.0861982	3.07847	0.00212543	0.739637	havana	100136952	100140403	-	ENSG00000172955	ADH6-005	13	ADH6	ensembl_havana	protein_coding	ENST00000513262	havana	1	processed_transcript	transcript
16	56672578	0.0861872	3.07807	0.00212823	0.739637	ensembl_havana	56672578	56673999	+	ENSG00000205362	MT1A-001	6	MT1A	ensembl_havana	protein_coding	ENST00000290705	ensembl_havana	8	protein_coding	transcript
17	21187984	-0.0861867	-3.07805	0.00212835	0.739637	ensembl_havana	21187984	21218552	+	ENSG00000034152	MAP2K3-001	14	MAP2K3	ensembl_havana	protein_coding	ENST00000342679	ensembl_havana	4	protein_coding	transcript
12	98987438	-0.086144	-3.07652	0.00213928	0.739637	ensembl_havana	98987438	98995486	+	ENSG00000075415	SLC25A3-004	8	SLC25A3	ensembl_havana	protein_coding	ENST00000552981	ensembl_havana	1	protein_coding	transcript
17	70417970	0.0861233	3.07577	0.00214458	0.739637	havana	70417970	70419211	-	ENSG00000227036	LINC00511-012	2	LINC00511	havana	lincRNA	ENST00000577773	havana	1	lincRNA	transcript
8	67540722	0.0860617	3.07356	0.00216045	0.739637	ensembl_havana	67540722	67579452	-	ENSG00000175073	VCPIP1-001	7	VCPIP1	ensembl_havana	protein_coding	ENST00000310421	ensembl_havana	4	protein_coding	transcript
11	62620382	0.0860437	3.07291	0.00216511	0.739637	ensembl	62620382	62620507	-	ENSG00000255717	SNHG1-208	2	SNHG1	ensembl_havana	processed_transcript	ENST00000384756	ensembl	1	snoRNA	transcript
12	2750624	0.0860203	3.07206	0.0021712	0.739637	havana	2750624	2760913	+	ENSG00000151067	CACNA1C-027	16	CACNA1C	ensembl_havana	protein_coding	ENST00000483136	havana	1	processed_transcript	transcript
21	45857004	0.0860199	3.07205	0.00217129	0.739637	ensembl	45857004	45857058	+	ENSG00000266692	snoZ6.4-201	1	snoZ6	ensembl	snoRNA	ENST00000581669	ensembl	1	snoRNA	transcript
16	68678739	0.0859998	3.07133	0.0021765	0.739637	ensembl_havana	68678739	68732971	+	ENSG00000062038	CDH3-001	9	CDH3	ensembl_havana	protein_coding	ENST00000264012	ensembl_havana	4	protein_coding	transcript
11	9599575	0.0859819	3.07069	0.00218117	0.739637	ensembl	9599575	9599678	+	ENSG00000238387	snoU13.49-201	1	snoU13	ensembl	snoRNA	ENST00000458785	ensembl	1	snoRNA	transcript
23	119561682	-0.0859274	-3.06872	0.00219545	0.739637	ensembl_havana	119561682	119603220	-	ENSG00000005893	LAMP2-004	11	LAMP2	ensembl_havana	protein_coding	ENST00000434600	ensembl_havana	2	protein_coding	transcript
18	29410561	0.0859238	3.06859	0.00219639	0.739637	havana	29410561	29419423	-	ENSG00000153339	TRAPPC8-013	9	TRAPPC8	ensembl_havana	protein_coding	ENST00000581057	havana	1	protein_coding	transcript
9	119449609	0.0858993	3.06771	0.00220283	0.739637	havana	119449609	119463579	+	ENSG00000119401	TRIM32-001	10	TRIM32	ensembl_havana	protein_coding	ENST00000373983	havana	2	protein_coding	transcript
16	89262406	0.085893	3.06748	0.00220449	0.739637	havana	89262406	89268072	-	ENSG00000259803	SLC22A31-006	2	SLC22A31	havana	protein_coding	ENST00000562855	havana	2	protein_coding	transcript
2	68961913	0.0858504	3.06595	0.00221573	0.739637	ensembl	68961913	69053948	+	ENSG00000163219	ARHGAP25-201	7	ARHGAP25	ensembl_havana	protein_coding	ENST00000295381	ensembl	3	protein_coding	transcript
1	100549119	0.0858331	3.06533	0.00222031	0.739637	havana	100549119	100598511	-	ENSG00000156876	SASS6-002	8	SASS6	ensembl_havana	protein_coding	ENST00000462159	havana	1	processed_transcript	transcript
18	5232875	0.085806	3.06436	0.0022275	0.739637	havana	5232875	5238525	-	ENSG00000265091	RP11-835E18.5-001	1	RP11-835E18.5	havana	lincRNA	ENST00000579933	havana	1	lincRNA	transcript
7	138561105	0.085798	3.06407	0.00222963	0.739637	ensembl	138561105	138561211	-	ENSG00000199646	RNU6-1272P-201	1	RNU6-1272P	ensembl	snRNA	ENST00000362776	ensembl	1	snRNA	transcript
23	108987872	0.0857954	3.06398	0.00223031	0.739637	ensembl	108987872	108987978	-	ENSG00000252069	Y_RNA.744-201	1	Y_RNA	ensembl	misc_RNA	ENST00000516260	ensembl	1	misc_RNA	transcript
16	70488498	0.0857832	3.06354	0.00223358	0.739637	ensembl_havana	70488498	70514177	+	ENSG00000157353	FUK-002	12	FUK	ensembl_havana	protein_coding	ENST00000378912	ensembl_havana	2	protein_coding	transcript
6	154926750	0.0857687	3.06301	0.00223745	0.739637	havana	154926750	154927088	-	ENSG00000231316	RP11-134L4.2-001	1	RP11-134L4.2	havana	pseudogene	ENST00000427423	havana	1	processed_pseudogene	transcript
19	3057438	-0.0857498	-3.06234	0.00224249	0.739637	havana	3057438	3062275	-	ENSG00000104964	AES-007	10	AES	ensembl_havana	protein_coding	ENST00000585782	havana	1	retained_intron	transcript
1	87012926	0.0857252	3.06145	0.00224908	0.739637	ensembl	87012926	87038841	+	ENSG00000016602	CLCA4-201	8	CLCA4	ensembl_havana	protein_coding	ENST00000263723	ensembl	5	protein_coding	transcript
8	101730477	-0.085719	-3.06122	0.00225076	0.739637	havana	101730477	101734990	-	ENSG00000070756	PABPC1-017	9	PABPC1	ensembl_havana	protein_coding	ENST00000522720	havana	1	protein_coding	transcript
7	97595402	-0.0857142	-3.06105	0.00225205	0.739637	havana	97595402	97596386	-	ENSG00000183444	OR7E38P-001	10	OR7E38P	havana	pseudogene	ENST00000442908	havana	2	unprocessed_pseudogene	transcript
19	54259995	0.0857126	3.061	0.00225247	0.739637	ensembl	54259995	54260084	+	ENSG00000207767	MIR516A1-201	1	MIR516A1	ensembl	miRNA	ENST00000385033	ensembl	1	miRNA	transcript
1	47140831	0.0856896	3.06017	0.00225864	0.739656	ensembl_havana	47140831	47184736	-	ENSG00000159658	EFCAB14-001	6	EFCAB14	ensembl_havana	protein_coding	ENST00000371933	ensembl_havana	3	protein_coding	transcript
3	11318905	0.0856484	3.05868	0.00226979	0.739656	havana	11318905	11350502	+	ENSG00000197548	ATG7-008	8	ATG7	ensembl_havana	protein_coding	ENST00000423116	havana	1	protein_coding	transcript
7	129474818	-0.0856483	-3.05868	0.0022698	0.739656	havana	129474818	129479581	-	ENSG00000186591	UBE2H-005	7	UBE2H	ensembl_havana	protein_coding	ENST00000483368	havana	1	retained_intron	transcript
23	47483612	-0.0855918	-3.05665	0.00228513	0.739656	havana	47483612	47485979	-	ENSG00000126759	CFP-004	8	CFP	ensembl_havana	protein_coding	ENST00000478222	havana	1	retained_intron	transcript
5	118965293	0.0855885	3.05653	0.00228603	0.739656	ensembl_havana	118965293	118971517	+	ENSG00000164334	FAM170A-004	11	FAM170A	ensembl_havana	protein_coding	ENST00000335286	ensembl_havana	6	nonsense_mediated_decay	transcript
4	41990758	0.0855754	3.05606	0.00228959	0.739656	havana	41990758	41991254	-	ENSG00000272862	RP11-814H16.2-001	1	RP11-814H16.2	havana	lincRNA	ENST00000608029	havana	1	lincRNA	transcript
14	22887345	-0.08557	-3.05586	0.00229108	0.739656	havana	22887345	22901731	-	ENSG00000251002	AE000661.37-005	3	AE000661.37	havana	processed_transcript	ENST00000537850	havana	1	antisense	transcript
17	18967234	0.0855263	3.05429	0.00230304	0.740552	ensembl	18967234	18967449	-	ENSG00000262074	SNORD3B-2-201	3	SNORD3B-2	ensembl_havana	lincRNA	ENST00000364880	ensembl	1	snoRNA	transcript
3	101399967	-0.0855195	-3.05405	0.00230489	0.740552	havana	101399967	101404733	-	ENSG00000114391	RPL24-004	8	RPL24	ensembl_havana	protein_coding	ENST00000488288	havana	1	retained_intron	transcript
6	149952573	0.0854799	3.05262	0.00231579	0.74228	ensembl	149952573	149952685	+	ENSG00000207292	Y_RNA.568-201	1	Y_RNA	ensembl	misc_RNA	ENST00000384562	ensembl	1	misc_RNA	transcript
5	131584600	0.0854518	3.05161	0.00232354	0.742989	havana	131584600	131631008	-	ENSG00000072682	P4HA2-013	14	P4HA2	ensembl_havana	protein_coding	ENST00000471826	havana	1	processed_transcript	transcript
17	62528819	0.0853255	3.04707	0.0023587	0.752441	havana	62528819	62530761	+	ENSG00000258890	CEP95-016	2	CEP95	ensembl_havana	protein_coding	ENST00000582698	havana	1	retained_intron	transcript
5	141348670	0.0853031	3.04626	0.00236496	0.752653	havana	141348670	141358074	+	ENSG00000013561	RNF14-010	13	RNF14	ensembl_havana	protein_coding	ENST00000506938	havana	1	protein_coding	transcript
22	22273793	0.0852724	3.04516	0.00237361	0.753456	ensembl_havana	22273793	22307209	-	ENSG00000100034	PPM1F-001	9	PPM1F	ensembl_havana	protein_coding	ENST00000263212	ensembl_havana	5	protein_coding	transcript
2	207024362	-0.0852315	-3.04369	0.00238517	0.753456	havana	207024362	207025914	+	ENSG00000114942	EEF1B2-008	9	EEF1B2	ensembl_havana	protein_coding	ENST00000460760	havana	1	retained_intron	transcript
11	85372110	-0.0852016	-3.04261	0.00239362	0.753456	havana	85372110	85376146	-	ENSG00000137504	CREBZF-002	9	CREBZF	ensembl_havana	protein_coding	ENST00000527447	havana	1	protein_coding	transcript
12	112587164	0.0851942	3.04235	0.00239573	0.753456	ensembl	112587164	112587276	+	ENSG00000200135	Y_RNA.123-201	1	Y_RNA	ensembl	misc_RNA	ENST00000363265	ensembl	1	misc_RNA	transcript
2	2323004	-0.0851794	-3.04182	0.00239994	0.753456	havana	2323004	2330882	+	ENSG00000225619	MYT1L-AS1-002	1	MYT1L-AS1	havana	lincRNA	ENST00000422175	havana	1	lincRNA	transcript
1	78028101	0.0851752	3.04166	0.00240115	0.753456	havana	78028101	78097606	-	ENSG00000036549	ZZZ3-004	8	ZZZ3	ensembl_havana	protein_coding	ENST00000481346	havana	1	processed_transcript	transcript
18	33709862	0.0851532	3.04087	0.00240741	0.753659	ensembl_havana	33709862	33754683	+	ENSG00000134759	ELP2-003	9	ELP2	ensembl_havana	protein_coding	ENST00000423854	ensembl_havana	2	protein_coding	transcript
4	76650004	0.0850768	3.03812	0.00242932	0.754706	ensembl	76650004	76734448	+	ENSG00000138768	USO1-202	10	USO1	ensembl_havana	protein_coding	ENST00000538159	ensembl	1	protein_coding	transcript
1	100598719	0.0850598	3.03751	0.00243421	0.754706	ensembl_havana	100598719	100616053	+	ENSG00000122435	TRMT13-001	5	TRMT13	ensembl_havana	protein_coding	ENST00000370141	ensembl_havana	2	protein_coding	transcript
11	44958855	0.0850482	3.0371	0.00243756	0.754706	havana	44958855	44972445	-	ENSG00000175274	TP53I11-008	14	TP53I11	ensembl_havana	protein_coding	ENST00000530035	havana	1	protein_coding	transcript
22	51063450	0.0850383	3.03674	0.00244041	0.754706	ensembl	51063450	51066607	-	ENSG00000100299	ARSA-201	13	ARSA	ensembl_havana	protein_coding	ENST00000547307	ensembl	1	protein_coding	transcript
16	933780	-0.0850064	-3.03559	0.00244967	0.754706	havana	933780	935090	+	ENSG00000260022	LA16c-306A4.1-001	1	LA16c-306A4.1	havana	antisense	ENST00000569106	havana	1	antisense	transcript
7	44998598	-0.0849557	-3.03377	0.00246442	0.754706	havana	44998598	45000508	-	ENSG00000260997	RP4-647J21.1-001	1	RP4-647J21.1	havana	sense_overlapping	ENST00000568457	havana	1	sense_overlapping	transcript
10	82535921	0.0849537	3.0337	0.00246498	0.754706	havana	82535921	82537844	-	ENSG00000231060	FARSBP1-001	1	FARSBP1	havana	pseudogene	ENST00000435808	havana	1	processed_pseudogene	transcript
8	145159881	-0.0849419	-3.03327	0.00246845	0.754706	havana	145159881	145160898	+	ENSG00000179632	MAF1-004	5	MAF1	ensembl_havana	protein_coding	ENST00000527572	havana	1	protein_coding	transcript
7	5568866	-0.0849105	-3.03214	0.00247763	0.754706	havana	5568866	5569613	-	ENSG00000075624	ACTB-012	9	ACTB	ensembl_havana	protein_coding	ENST00000417101	havana	1	protein_coding	transcript
20	48700664	-0.0849031	-3.03188	0.00247979	0.754706	havana	48700664	48729704	-	ENSG00000244687	UBE2V1-015	7	UBE2V1	ensembl_havana	protein_coding	ENST00000472923	havana	1	processed_transcript	transcript
4	15683414	-0.084827	-3.02914	0.0025022	0.754706	havana	15683414	15689085	+	ENSG00000237765	FAM200B-016	2	FAM200B	ensembl_havana	protein_coding	ENST00000507305	havana	1	processed_transcript	transcript
4	108038489	0.0848094	3.0285	0.00250742	0.754706	ensembl	108038489	108038561	-	ENSG00000252566	SNORD112.33-201	1	SNORD112	ensembl	snoRNA	ENST00000516757	ensembl	1	snoRNA	transcript
5	72848356	0.0847719	3.02716	0.00251855	0.754706	havana	72848356	72850255	-	ENSG00000164331	ANKRA2-008	5	ANKRA2	ensembl_havana	protein_coding	ENST00000505301	havana	1	retained_intron	transcript
17	7215978	-0.0847314	-3.0257	0.00253063	0.754706	havana	7215978	7217076	-	ENSG00000132522	GPS2-011	11	GPS2	ensembl_havana	protein_coding	ENST00000573807	havana	1	retained_intron	transcript
3	195966436	0.0847109	3.02496	0.00253676	0.754706	havana	195966436	196014597	-	ENSG00000161217	PCYT1A-009	7	PCYT1A	ensembl_havana	protein_coding	ENST00000411591	havana	1	protein_coding	transcript
17	79849636	0.0846935	3.02434	0.00254196	0.754706	havana	79849636	79858130	+	ENSG00000141552	ANAPC11-020	13	ANAPC11	ensembl_havana	protein_coding	ENST00000577747	havana	1	protein_coding	transcript
6	31606806	-0.0846625	-3.02322	0.00255128	0.754706	ensembl	31606806	31620477	-	ENSG00000204463	BAG6-203	8	BAG6	ensembl_havana	protein_coding	ENST00000375964	ensembl	6	protein_coding	transcript
3	101400886	0.0846336	3.02218	0.00256001	0.754706	havana	101400886	101405539	-	ENSG00000114391	RPL24-007	8	RPL24	ensembl_havana	protein_coding	ENST00000469605	havana	1	protein_coding	transcript
1	38032422	0.0846211	3.02173	0.00256377	0.754706	havana	38032422	38034018	-	ENSG00000134697	GNL2-009	8	GNL2	ensembl_havana	protein_coding	ENST00000479255	havana	1	processed_transcript	transcript
9	95646467	0.0845917	3.02067	0.0025727	0.754706	havana	95646467	95648440	+	ENSG00000226668	RP11-526D8.7-006	1	RP11-526D8.7	havana	pseudogene	ENST00000446878	havana	1	processed_transcript	transcript
11	68779899	0.0845761	3.02012	0.00257741	0.754706	havana	68779899	68785915	+	ENSG00000256508	RP11-554A11.6-001	2	RP11-554A11.6	havana	antisense	ENST00000538407	havana	2	antisense	transcript
19	51499263	0.0845547	3.01934	0.00258395	0.754706	ensembl_havana	51499263	51504860	-	ENSG00000129455	KLK8-002	11	KLK8	ensembl_havana	protein_coding	ENST00000391806	ensembl_havana	2	protein_coding	transcript
9	68513105	0.0845317	3.01852	0.00259094	0.754706	ensembl	68513105	68513187	+	ENSG00000263614	CR786580.1-201	1	CR786580.1	ensembl	miRNA	ENST00000578094	ensembl	1	miRNA	transcript
11	49944601	0.084518	3.01802	0.00259515	0.754706	havana	49944601	49945438	+	ENSG00000254624	OR4R3P-001	1	OR4R3P	havana	pseudogene	ENST00000525084	havana	1	unprocessed_pseudogene	transcript
5	31754326	0.0845006	3.0174	0.00260046	0.754706	havana	31754326	31754763	+	ENSG00000249688	RP11-5N11.7-001	1	RP11-5N11.7	havana	sense_intronic	ENST00000515522	havana	1	sense_intronic	transcript
3	38278152	0.0844953	3.01721	0.00260207	0.754706	havana	38278152	38292903	+	ENSG00000172939	OXSR1-006	4	OXSR1	ensembl_havana	protein_coding	ENST00000467900	havana	1	retained_intron	transcript
14	104182067	-0.0844859	-3.01687	0.00260495	0.754706	ensembl_havana	104182067	104200005	+	ENSG00000100711	ZFYVE21-001	9	ZFYVE21	ensembl_havana	protein_coding	ENST00000216602	ensembl_havana	6	protein_coding	transcript
1	155278684	0.0844782	3.01659	0.00260733	0.754706	havana	155278684	155288309	+	ENSG00000160752	FDPS-014	10	FDPS	ensembl_havana	protein_coding	ENST00000495308	havana	1	processed_transcript	transcript
1	2522081	0.0844646	3.01611	0.0026115	0.754706	ensembl	2522081	2564481	-	ENSG00000142606	MMEL1-201	11	MMEL1	ensembl_havana	protein_coding	ENST00000288709	ensembl	6	protein_coding	transcript
21	48018875	0.0844532	3.01569	0.00261503	0.754706	ensembl_havana	48018875	48025121	-	ENSG00000160307	S100B-001	5	S100B	ensembl_havana	protein_coding	ENST00000291700	ensembl_havana	4	protein_coding	transcript
12	124690774	0.0844394	3.0152	0.00261925	0.754706	havana	124690774	124693564	+	ENSG00000256596	RP11-522N14.2-001	1	RP11-522N14.2	havana	lincRNA	ENST00000539391	havana	1	lincRNA	transcript
11	86130118	0.0843803	3.01307	0.00263755	0.754706	havana	86130118	86134148	+	ENSG00000149201	CCDC81-010	5	CCDC81	ensembl_havana	protein_coding	ENST00000525247	havana	1	retained_intron	transcript
5	112770776	0.0843745	3.01286	0.00263936	0.754706	havana	112770776	112772871	+	ENSG00000232633	CTD-2201G3.1-002	3	CTD-2201G3.1	ensembl_havana	antisense	ENST00000510381	havana	2	antisense	transcript
11	71190340	0.0843684	3.01265	0.00264124	0.754706	havana	71190340	71212585	+	ENSG00000172890	NADSYN1-004	7	NADSYN1	ensembl_havana	protein_coding	ENST00000530055	havana	1	protein_coding	transcript
6	127976005	0.0843617	3.0124	0.00264333	0.754706	havana	127976005	127976423	-	ENSG00000218187	RP11-325O24.1-001	2	RP11-325O24.1	havana	pseudogene	ENST00000405809	havana	2	processed_pseudogene	transcript
2	71645352	0.0843531	3.0121	0.00264599	0.754706	havana	71645352	71662182	+	ENSG00000075292	ZNF638-019	14	ZNF638	ensembl_havana	protein_coding	ENST00000483421	havana	3	processed_transcript	transcript
13	23489790	-0.0843454	-3.01182	0.00264841	0.754706	havana	23489790	23490662	+	ENSG00000234685	NUS1P2-001	1	NUS1P2	havana	pseudogene	ENST00000417358	havana	1	processed_pseudogene	transcript
19	35615570	0.0843365	3.0115	0.00265118	0.754706	havana	35615570	35633355	-	ENSG00000153902	LGI4-004	9	LGI4	ensembl_havana	protein_coding	ENST00000493050	havana	1	processed_transcript	transcript
14	60789954	0.0843238	3.01104	0.00265512	0.754706	havana	60789954	60790625	+	ENSG00000258556	CTD-2568P8.1-001	1	CTD-2568P8.1	havana	lincRNA	ENST00000554773	havana	1	lincRNA	transcript
5	52776456	0.08432	3.0109	0.00265633	0.754706	ensembl_havana	52776456	52782936	+	ENSG00000134363	FST-003	7	FST	ensembl_havana	protein_coding	ENST00000396947	ensembl_havana	3	protein_coding	transcript
7	74653079	-0.0843135	-3.01067	0.00265835	0.754706	havana	74653079	74653184	-	ENSG00000231091	AC138783.13-001	1	AC138783.13	havana	pseudogene	ENST00000444734	havana	1	processed_pseudogene	transcript
5	175819456	0.0842974	3.01009	0.00266338	0.754706	ensembl_havana	175819456	175843570	-	ENSG00000175416	CLTB-002	8	CLTB	ensembl_havana	protein_coding	ENST00000345807	ensembl_havana	2	protein_coding	transcript
16	29465883	-0.0842743	-3.00926	0.00267062	0.754706	ensembl_havana	29465883	29469540	+	ENSG00000181625	SLX1B-002	13	SLX1B	ensembl_havana	protein_coding	ENST00000351581	ensembl_havana	4	protein_coding	transcript
11	62620826	0.0842642	3.0089	0.00267379	0.754706	havana	62620826	62622960	-	ENSG00000255717	SNHG1-016	2	SNHG1	ensembl_havana	processed_transcript	ENST00000535689	havana	1	retained_intron	transcript
1	101200731	0.0842356	3.00787	0.0026828	0.754706	havana	101200731	101204595	+	ENSG00000162692	VCAM1-005	6	VCAM1	ensembl_havana	protein_coding	ENST00000603679	havana	1	retained_intron	transcript
5	137495264	0.0842281	3.0076	0.00268516	0.754706	havana	137495264	137496924	-	ENSG00000112983	BRD8-016	13	BRD8	ensembl_havana	protein_coding	ENST00000460746	havana	1	retained_intron	transcript
2	145425593	0.0842177	3.00722	0.00268845	0.754706	havana	145425593	145831662	+	ENSG00000226674	TEX41-001	4	TEX41	havana	lincRNA	ENST00000451774	havana	1	lincRNA	transcript
4	89504817	0.084213	3.00706	0.00268992	0.754706	ensembl	89504817	89505123	-	ENSG00000252322	RN7SKP244-201	1	RN7SKP244	ensembl	misc_RNA	ENST00000516513	ensembl	1	misc_RNA	transcript
2	101889398	0.0841974	3.0065	0.00269486	0.754706	ensembl	101889398	101889511	-	ENSG00000212283	SNORD89-201	1	SNORD89	ensembl	snoRNA	ENST00000390981	ensembl	1	snoRNA	transcript
2	109271268	-0.0841662	-3.00537	0.00270477	0.754706	havana	109271268	109300904	+	ENSG00000169756	LIMS1-014	12	LIMS1	ensembl_havana	protein_coding	ENST00000338045	havana	3	protein_coding	transcript
3	155755490	0.0841661	3.00537	0.00270479	0.754706	havana	155755490	156171049	+	ENSG00000169282	KCNAB1-008	13	KCNAB1	ensembl_havana	protein_coding	ENST00000478609	havana	1	retained_intron	transcript
14	58820172	0.0841592	3.00512	0.00270697	0.754706	havana	58820172	58827709	+	ENSG00000032219	ARID4A-007	14	ARID4A	ensembl_havana	protein_coding	ENST00000469635	havana	1	retained_intron	transcript
23	117048207	0.0841484	3.00473	0.00271041	0.754706	ensembl	117048207	117048308	-	ENSG00000200291	Y_RNA.144-201	1	Y_RNA	ensembl	misc_RNA	ENST00000363421	ensembl	1	misc_RNA	transcript
17	4872723	0.0841365	3.0043	0.0027142	0.754706	havana	4872723	4876088	-	ENSG00000108509	CAMTA2-015	16	CAMTA2	ensembl_havana	protein_coding	ENST00000576872	havana	1	retained_intron	transcript
1	23636281	0.0840491	3.00116	0.00274216	0.757625	ensembl_havana	23636281	23670755	-	ENSG00000125944	HNRNPR-001	14	HNRNPR	ensembl_havana	protein_coding	ENST00000302271	ensembl_havana	6	protein_coding	transcript
4	84328526	0.0840468	3.00108	0.0027429	0.757625	havana	84328526	84376976	-	ENSG00000163312	HELQ-002	6	HELQ	ensembl_havana	protein_coding	ENST00000510985	havana	1	protein_coding	transcript
15	62654228	0.0840117	2.99982	0.00275422	0.757625	havana	62654228	62654530	-	ENSG00000259557	HMGN1P26-001	2	HMGN1P26	havana	pseudogene	ENST00000558737	havana	2	processed_pseudogene	transcript
22	30476163	0.0840059	2.99961	0.0027561	0.757625	ensembl_havana	30476163	30573064	+	ENSG00000176635	HORMAD2-002	13	HORMAD2	ensembl_havana	protein_coding	ENST00000336726	ensembl_havana	6	protein_coding	transcript
5	24749483	0.0840029	2.9995	0.00275708	0.757625	havana	24749483	24749881	-	ENSG00000250099	RP11-12P19.2-001	1	RP11-12P19.2	havana	pseudogene	ENST00000503772	havana	1	processed_pseudogene	transcript
18	12028607	0.0839975	2.99931	0.0027588	0.757625	havana	12028607	12030874	+	ENSG00000141401	IMPA2-011	7	IMPA2	ensembl_havana	protein_coding	ENST00000589374	havana	1	retained_intron	transcript
19	47502355	-0.0839736	-2.99844	0.00276657	0.757625	havana	47502355	47504206	+	ENSG00000160007	ARHGAP35-007	13	ARHGAP35	ensembl_havana	protein_coding	ENST00000599284	havana	1	retained_intron	transcript
19	12692121	0.0839635	2.99808	0.00276983	0.757625	havana	12692121	12721617	-	ENSG00000188033	ZNF490-003	5	ZNF490	ensembl_havana	protein_coding	ENST00000414906	havana	1	nonsense_mediated_decay	transcript
10	81838402	0.0839345	2.99704	0.00277927	0.758444	havana	81838402	81851058	+	ENSG00000133678	TMEM254-009	9	TMEM254	ensembl_havana	protein_coding	ENST00000472622	havana	1	processed_transcript	transcript
11	75297963	0.0839118	2.99622	0.00278666	0.758444	ensembl_havana	75297963	75380165	-	ENSG00000171533	MAP6-001	7	MAP6	ensembl_havana	protein_coding	ENST00000304771	ensembl_havana	3	protein_coding	transcript
14	58607997	0.0839022	2.99588	0.00278977	0.758444	havana	58607997	58608378	+	ENSG00000243023	UBA52P3-001	2	UBA52P3	havana	pseudogene	ENST00000491303	havana	2	processed_pseudogene	transcript
12	95290868	0.0838258	2.99313	0.00281486	0.763719	havana	95290868	95318582	-	ENSG00000184752	NDUFA12-008	8	NDUFA12	ensembl_havana	protein_coding	ENST00000547447	havana	1	processed_transcript	transcript
17	39114669	0.0838035	2.99233	0.00282219	0.764165	ensembl_havana	39114669	39123144	-	ENSG00000196859	KRT39-001	3	KRT39	ensembl_havana	protein_coding	ENST00000355612	ensembl_havana	2	protein_coding	transcript
1	45242162	0.0837782	2.99142	0.00283054	0.764884	ensembl	45242162	45242265	+	ENSG00000200913	SNORD46-201	1	SNORD46	ensembl	snoRNA	ENST00000364043	ensembl	1	snoRNA	transcript
2	233412779	-0.0837466	-2.99028	0.00284102	0.764921	ensembl_havana	233412779	233415226	-	ENSG00000221944	TIGD1-001	3	TIGD1	ensembl_havana	protein_coding	ENST00000408957	ensembl_havana	3	protein_coding	transcript
19	630629	0.0837435	2.99017	0.00284207	0.764921	havana	630629	633504	-	ENSG00000099821	POLRMT-016	9	POLRMT	ensembl_havana	protein_coding	ENST00000607260	havana	1	nonsense_mediated_decay	transcript
1	173833039	0.0837078	2.98889	0.00285393	0.765483	havana	173833039	173837125	-	ENSG00000234741	GAS5-001	3	GAS5	ensembl_havana	processed_transcript	ENST00000450589	havana	1	lincRNA	transcript
2	74533855	0.0836921	2.98832	0.0028592	0.765483	havana	74533855	74535135	-	ENSG00000229798	KRT18P26-001	1	KRT18P26	havana	pseudogene	ENST00000454475	havana	1	processed_pseudogene	transcript
1	235291118	0.0836859	2.9881	0.00286126	0.765483	ensembl	235291118	235291252	-	ENSG00000207181	SNORA14B-201	1	SNORA14B	ensembl	snoRNA	ENST00000384452	ensembl	1	snoRNA	transcript
12	121954150	0.0836346	2.98626	0.00287845	0.768148	havana	121954150	121975521	-	ENSG00000089094	KDM2B-011	12	KDM2B	ensembl_havana	protein_coding	ENST00000543852	havana	1	protein_coding	transcript
19	46030685	0.0836221	2.98581	0.00288266	0.768148	ensembl_havana	46030685	46088100	-	ENSG00000125741	OPA3-001	4	OPA3	ensembl_havana	protein_coding	ENST00000323060	ensembl_havana	3	protein_coding	transcript
1	241815580	0.0835693	2.98391	0.00290048	0.770313	ensembl	241815580	241965435	+	ENSG00000162843	WDR64-201	13	WDR64	ensembl_havana	protein_coding	ENST00000366552	ensembl	2	protein_coding	transcript
16	71950428	-0.083564	-2.98372	0.00290225	0.770313	havana	71950428	71955665	+	ENSG00000182149	IST1-021	16	IST1	ensembl_havana	protein_coding	ENST00000545518	havana	1	retained_intron	transcript
15	71439989	0.0835344	2.98265	0.0029123	0.771454	havana	71439989	71481368	-	ENSG00000259964	RP11-673C5.2-006	2	RP11-673C5.2	havana	antisense	ENST00000561571	havana	1	antisense	transcript
16	2735615	0.0834447	2.97943	0.00294293	0.774033	havana	2735615	2746033	+	ENSG00000167977	KCTD5-005	4	KCTD5	ensembl_havana	protein_coding	ENST00000569689	havana	1	processed_transcript	transcript
10	103989943	0.0834301	2.9789	0.00294794	0.774033	ensembl_havana	103989943	104001231	-	ENSG00000107859	PITX3-001	5	PITX3	ensembl_havana	protein_coding	ENST00000370002	ensembl_havana	3	protein_coding	transcript
17	436067	0.0833758	2.97695	0.00296663	0.774033	ensembl_havana	436067	617949	-	ENSG00000141252	VPS53-004	15	VPS53	ensembl_havana	protein_coding	ENST00000389040	ensembl_havana	5	nonsense_mediated_decay	transcript
3	37214261	-0.0833538	-2.97616	0.00297425	0.774033	havana	37214261	37217635	-	ENSG00000093167	LRRFIP2-013	13	LRRFIP2	ensembl_havana	protein_coding	ENST00000496825	havana	2	processed_transcript	transcript
3	25499801	0.0832908	2.9739	0.00299612	0.774033	havana	25499801	25639423	+	ENSG00000077092	RARB-004	14	RARB	ensembl_havana	protein_coding	ENST00000458646	havana	1	protein_coding	transcript
11	117049897	-0.0832534	-2.97255	0.00300919	0.774033	havana	117049897	117062408	+	ENSG00000149577	SIDT2-009	11	SIDT2	ensembl_havana	protein_coding	ENST00000525339	havana	1	processed_transcript	transcript
9	673478	0.0832454	2.97226	0.00301201	0.774033	havana	673478	685555	-	ENSG00000227914	RP11-130C19.3-001	3	RP11-130C19.3	havana	antisense	ENST00000421645	havana	2	antisense	transcript
8	92072137	0.0832436	2.9722	0.00301264	0.774033	havana	92072137	92082351	-	ENSG00000253738	GS1-251I9.4-002	1	GS1-251I9.4	havana	antisense	ENST00000522817	havana	1	antisense	transcript
17	75438191	0.0831755	2.96975	0.00303658	0.774033	ensembl	75438191	75438295	+	ENSG00000200651	Y_RNA.188-201	1	Y_RNA	ensembl	misc_RNA	ENST00000363781	ensembl	1	misc_RNA	transcript
11	35160729	0.0831745	2.96971	0.00303694	0.774033	havana	35160729	35251007	+	ENSG00000026508	CD44-019	12	CD44	ensembl_havana	protein_coding	ENST00000526669	havana	2	protein_coding	transcript
6	130480677	-0.0831726	-2.96965	0.00303758	0.774033	havana	130480677	130536787	-	ENSG00000164483	SAMD3-007	12	SAMD3	ensembl_havana	protein_coding	ENST00000532763	havana	1	protein_coding	transcript
1	8021752	0.0831715	2.96961	0.00303797	0.774033	havana	8021752	8045565	+	ENSG00000116288	PARK7-001	8	PARK7	ensembl_havana	protein_coding	ENST00000493678	havana	1	protein_coding	transcript
1	194118603	0.0831421	2.96855	0.00304839	0.774033	havana	194118603	194167824	+	ENSG00000227240	RP11-563D10.1-001	1	RP11-563D10.1	havana	lincRNA	ENST00000454538	havana	1	lincRNA	transcript
1	45190179	0.0831406	2.96849	0.0030489	0.774033	havana	45190179	45191263	+	ENSG00000198520	C1orf228-020	6	C1orf228	ensembl_havana	protein_coding	ENST00000568406	havana	1	retained_intron	transcript
10	31133567	0.0831013	2.96708	0.00306287	0.774033	ensembl	31133567	31320866	-	ENSG00000183621	ZNF438-205	11	ZNF438	ensembl_havana	protein_coding	ENST00000452305	ensembl	1	protein_coding	transcript
4	46725793	-0.0830963	-2.9669	0.00306464	0.774033	ensembl	46725793	46726625	-	ENSG00000249936	RAC1P2-201	2	RAC1P2	ensembl_havana	pseudogene	ENST00000394695	ensembl	2	processed_pseudogene	transcript
2	239136186	-0.0830893	-2.96665	0.00306713	0.774033	havana	239136186	239140318	-	ENSG00000186235	AC016757.3-003	6	AC016757.3	ensembl_havana	protein_coding	ENST00000466075	havana	1	retained_intron	transcript
13	24844826	0.0830617	2.96566	0.00307698	0.774033	ensembl_havana	24844826	24878042	+	ENSG00000182957	SPATA13-006	11	SPATA13	ensembl_havana	protein_coding	ENST00000399949	ensembl_havana	2	protein_coding	transcript
7	5568223	-0.0830498	-2.96523	0.00308122	0.774033	havana	5568223	5603415	-	ENSG00000075624	ACTB-008	9	ACTB	ensembl_havana	protein_coding	ENST00000432588	havana	1	protein_coding	transcript
5	61684737	0.0830363	2.96474	0.00308606	0.774033	havana	61684737	61687194	-	ENSG00000086189	DIMT1-005	5	DIMT1	ensembl_havana	protein_coding	ENST00000514605	havana	1	retained_intron	transcript
1	148556009	-0.0829781	-2.96265	0.00310697	0.774033	havana	148556009	148568877	+	ENSG00000243452	NBPF15-003	3	NBPF15	ensembl_havana	protein_coding	ENST00000478419	havana	1	processed_transcript	transcript
1	31214536	-0.0829635	-2.96213	0.00311224	0.774033	havana	31214536	31230604	-	ENSG00000162511	LAPTM5-002	7	LAPTM5	ensembl_havana	protein_coding	ENST00000476492	havana	1	processed_transcript	transcript
14	21147570	0.0829606	2.96202	0.00311327	0.774033	ensembl	21147570	21147671	+	ENSG00000199461	Y_RNA.37-201	1	Y_RNA	ensembl	misc_RNA	ENST00000362591	ensembl	1	misc_RNA	transcript
6	31553994	-0.0829407	-2.96131	0.00312045	0.774033	havana	31553994	31556686	+	ENSG00000204482	LST1-008	6	LST1	ensembl_havana	protein_coding	ENST00000376096	havana	1	protein_coding	transcript
6	18368779	0.0829371	2.96118	0.00312175	0.774033	ensembl	18368779	18465445	+	ENSG00000137393	RNF144B-201	8	RNF144B	ensembl_havana	protein_coding	ENST00000429054	ensembl	2	protein_coding	transcript
12	103657086	0.0829112	2.96025	0.00313116	0.774033	havana	103657086	103661703	-	ENSG00000179088	C12orf42-014	10	C12orf42	ensembl_havana	protein_coding	ENST00000551303	havana	1	processed_transcript	transcript
4	99964400	0.0829046	2.96001	0.00313353	0.774033	havana	99964400	99982670	+	ENSG00000164024	METAP1-011	7	METAP1	ensembl_havana	protein_coding	ENST00000510133	havana	1	protein_coding	transcript
9	35732332	0.082896	2.9597	0.00313668	0.774033	ensembl_havana	35732332	35737001	+	ENSG00000107175	CREB3-001	6	CREB3	ensembl_havana	protein_coding	ENST00000353704	ensembl_havana	2	protein_coding	transcript
2	140974566	0.0828896	2.95947	0.00313898	0.774033	havana	140974566	140974808	-	ENSG00000227149	AC092156.3-001	1	AC092156.3	havana	pseudogene	ENST00000441935	havana	1	processed_pseudogene	transcript
22	36906946	0.0828753	2.95896	0.0031442	0.774033	havana	36906946	36924944	-	ENSG00000100353	EIF3D-002	13	EIF3D	ensembl_havana	protein_coding	ENST00000405442	havana	1	protein_coding	transcript
5	131991955	-0.0828626	-2.9585	0.00314883	0.774033	havana	131991955	131996242	+	ENSG00000169194	IL13-002	5	IL13	ensembl_havana	protein_coding	ENST00000468334	havana	1	processed_transcript	transcript
13	44453420	0.0828473	2.95795	0.00315442	0.774033	ensembl	44453420	44468067	+	ENSG00000179630	LACC1-201	6	LACC1	ensembl_havana	protein_coding	ENST00000441843	ensembl	1	protein_coding	transcript
15	44603873	0.0828277	2.95724	0.00316159	0.774033	ensembl	44603873	44604051	+	ENSG00000203573	AC090519.4-201	3	AC090519.4	ensembl	pseudogene	ENST00000366384	ensembl	3	pseudogene	transcript
7	104552364	-0.0828206	-2.95699	0.00316418	0.774033	ensembl	104552364	104552644	+	ENSG00000243352	RN7SL8P-201	2	RN7SL8P	ensembl	misc_RNA	ENST00000461771	ensembl	2	misc_RNA	transcript
14	51374860	-0.0828149	-2.95679	0.00316626	0.774033	havana	51374860	51378698	-	ENSG00000100504	PYGL-006	12	PYGL	ensembl_havana	protein_coding	ENST00000532107	havana	1	retained_intron	transcript
19	10463110	-0.0828129	-2.95671	0.003167	0.774033	havana	10463110	10464754	-	ENSG00000105397	TYK2-018	9	TYK2	ensembl_havana	protein_coding	ENST00000529739	havana	1	protein_coding	transcript
2	24990640	-0.0827773	-2.95543	0.00318009	0.774033	havana	24990640	24991257	+	ENSG00000084676	NCOA1-011	11	NCOA1	ensembl_havana	protein_coding	ENST00000493773	havana	1	retained_intron	transcript
1	24297859	0.0827701	2.95517	0.00318273	0.774033	havana	24297859	24301542	-	ENSG00000188529	SRSF10-016	10	SRSF10	ensembl_havana	protein_coding	ENST00000473754	havana	1	processed_transcript	transcript
15	71088936	0.0827671	2.95507	0.00318384	0.774033	havana	71088936	71095023	-	ENSG00000235420	RPL29P30-002	6	RPL29P30	ensembl_havana	pseudogene	ENST00000470368	havana	1	processed_transcript	transcript
16	30204256	-0.0827575	-2.95472	0.00318738	0.774033	havana	30204256	30204845	-	ENSG00000169627	BOLA2B-003	7	BOLA2B	ensembl_havana	protein_coding	ENST00000565525	havana	1	retained_intron	transcript
2	202817980	0.0827425	2.95418	0.00319291	0.774033	ensembl	202817980	202818059	-	ENSG00000221489	AC007358.1-201	1	AC007358.1	ensembl	miRNA	ENST00000408562	ensembl	1	miRNA	transcript
3	15173355	0.0827222	2.95345	0.00320043	0.774033	havana	15173355	15173715	-	ENSG00000228874	AC090954.5-001	1	AC090954.5	havana	pseudogene	ENST00000445502	havana	1	processed_pseudogene	transcript
14	50622610	0.0827222	2.95345	0.00320043	0.774033	havana	50622610	50647372	-	ENSG00000100485	SOS2-003	7	SOS2	ensembl_havana	protein_coding	ENST00000555794	havana	1	processed_transcript	transcript
10	91152303	0.0827045	2.95282	0.00320699	0.774033	ensembl_havana	91152303	91163745	+	ENSG00000185745	IFIT1-001	8	IFIT1	ensembl_havana	protein_coding	ENST00000371804	ensembl_havana	3	protein_coding	transcript
14	21679096	-0.0826788	-2.95189	0.00321651	0.774033	havana	21679096	21680161	-	ENSG00000092199	HNRNPC-032	13	HNRNPC	ensembl_havana	protein_coding	ENST00000553444	havana	1	retained_intron	transcript
5	132334105	-0.0826772	-2.95183	0.00321713	0.774033	havana	132334105	132362226	-	ENSG00000155329	ZCCHC10-009	7	ZCCHC10	ensembl_havana	protein_coding	ENST00000508080	havana	1	processed_transcript	transcript
4	100738003	0.0826698	2.95157	0.00321987	0.774033	ensembl_havana	100738003	100789871	+	ENSG00000070190	DAPP1-002	8	DAPP1	ensembl_havana	protein_coding	ENST00000512369	ensembl_havana	1	protein_coding	transcript
1	151955394	0.0826687	2.95153	0.00322026	0.774033	havana	151955394	151965054	-	ENSG00000197747	S100A10-002	4	S100A10	ensembl_havana	protein_coding	ENST00000368809	havana	1	protein_coding	transcript
1	96352096	0.0826459	2.95071	0.00322878	0.774033	ensembl	96352096	96352182	+	ENSG00000221798	AC092812.1-201	1	AC092812.1	ensembl	miRNA	ENST00000408871	ensembl	1	miRNA	transcript
1	156711902	0.0826286	2.95009	0.00323525	0.774033	ensembl_havana	156711902	156722025	-	ENSG00000143321	HDGF-002	14	HDGF	ensembl_havana	protein_coding	ENST00000368209	ensembl_havana	5	protein_coding	transcript
11	47376464	-0.0826216	-2.94983	0.00323787	0.774033	ensembl_havana	47376464	47399942	-	ENSG00000066336	SPI1-004	7	SPI1	ensembl_havana	protein_coding	ENST00000227163	ensembl_havana	4	protein_coding	transcript
23	53966802	-0.0826168	-2.94966	0.00323964	0.774033	havana	53966802	53970997	-	ENSG00000172943	PHF8-017	14	PHF8	ensembl_havana	protein_coding	ENST00000470103	havana	1	retained_intron	transcript
3	113653334	0.0825996	2.94905	0.0032461	0.774033	havana	113653334	113655770	+	ENSG00000178075	GRAMD1C-012	15	GRAMD1C	ensembl_havana	protein_coding	ENST00000471031	havana	1	retained_intron	transcript
15	40093150	0.0825923	2.94878	0.00324884	0.774033	ensembl	40093150	40121477	-	ENSG00000166073	GPR176-201	4	GPR176	ensembl_havana	protein_coding	ENST00000543580	ensembl	1	protein_coding	transcript
11	809984	-0.0825893	-2.94867	0.00324997	0.774033	havana	809984	812874	+	ENSG00000177600	RPLP2-002	4	RPLP2	ensembl_havana	protein_coding	ENST00000530797	havana	1	protein_coding	transcript
12	54580767	-0.0825725	-2.94807	0.00325629	0.774033	havana	54580767	54582741	-	ENSG00000123415	SMUG1-014	10	SMUG1	ensembl_havana	protein_coding	ENST00000505597	havana	1	processed_transcript	transcript
6	97706539	-0.0825688	-2.94794	0.00325766	0.774033	havana	97706539	97720981	-	ENSG00000146263	MMS22L-009	7	MMS22L	ensembl_havana	protein_coding	ENST00000511335	havana	1	retained_intron	transcript
13	48877887	0.0825658	2.94783	0.00325881	0.774033	havana	48877887	48934873	+	ENSG00000139687	RB1-006	9	RB1	ensembl_havana	protein_coding	ENST00000525036	havana	1	retained_intron	transcript
14	42881776	0.0825571	2.94752	0.00326207	0.774033	havana	42881776	42998091	+	ENSG00000258850	RP11-214N1.1-001	1	RP11-214N1.1	havana	lincRNA	ENST00000554042	havana	1	lincRNA	transcript
6	86386725	0.0824753	2.94458	0.00329301	0.778983	havana	86386725	86388420	-	ENSG00000203875	SNHG5-001	6	SNHG5	ensembl_havana	processed_transcript	ENST00000369605	havana	4	lincRNA	transcript
7	74191613	0.0824582	2.94396	0.00329949	0.778983	havana	74191613	74195148	+	ENSG00000158517	NCF1-011	9	NCF1	ensembl_havana	protein_coding	ENST00000442021	havana	2	protein_coding	transcript
5	7859516	0.0824539	2.94381	0.00330115	0.778983	havana	7859516	7868283	-	ENSG00000124279	FASTKD3-004	7	FASTKD3	ensembl_havana	protein_coding	ENST00000507036	havana	1	nonsense_mediated_decay	transcript
16	21846039	-0.0824408	-2.94334	0.00330613	0.778983	ensembl	21846039	21868978	-	ENSG00000185864	NPIPB4-203	12	NPIPB4	ensembl_havana	protein_coding	ENST00000451409	ensembl	1	protein_coding	transcript
3	6781225	0.0823977	2.94179	0.0033226	0.781144	havana	6781225	6847114	-	ENSG00000226258	GRM7-AS3-007	2	GRM7-AS3	havana	lincRNA	ENST00000424366	havana	1	lincRNA	transcript
9	19376268	-0.0823864	-2.94138	0.00332694	0.781144	havana	19376268	19380204	-	ENSG00000137154	RPS6-002	8	RPS6	ensembl_havana	protein_coding	ENST00000380384	havana	1	protein_coding	transcript
7	43152198	0.0823561	2.94029	0.00333857	0.781264	ensembl_havana	43152198	43605600	+	ENSG00000002746	HECW1-001	10	HECW1	ensembl_havana	protein_coding	ENST00000395891	ensembl_havana	2	protein_coding	transcript
2	8026901	0.0823534	2.9402	0.00333961	0.781264	havana	8026901	8039786	-	ENSG00000226506	AC007463.2-001	1	AC007463.2	havana	lincRNA	ENST00000416534	havana	1	lincRNA	transcript
6	53283250	0.0823093	2.93861	0.00335663	0.781264	havana	53283250	53283535	-	ENSG00000271373	NANOGP3-001	1	NANOGP3	havana	pseudogene	ENST00000605855	havana	1	processed_pseudogene	transcript
1	202976514	0.082286	2.93777	0.00336566	0.781264	ensembl_havana	202976514	202993976	+	ENSG00000163444	TMEM183A-001	7	TMEM183A	ensembl_havana	protein_coding	ENST00000367242	ensembl_havana	3	protein_coding	transcript
12	42719980	0.0822718	2.93726	0.00337116	0.781264	havana	42719980	42793227	+	ENSG00000134283	PPHLN1-021	13	PPHLN1	ensembl_havana	protein_coding	ENST00000552202	havana	1	retained_intron	transcript
18	59348886	0.082254	2.93662	0.00337808	0.781264	havana	59348886	59349928	+	ENSG00000267038	RP11-1096D5.2-001	1	RP11-1096D5.2	havana	lincRNA	ENST00000588245	havana	1	lincRNA	transcript
7	18535379	0.0822143	2.9352	0.00339352	0.781264	havana	18535379	18706728	+	ENSG00000048052	HDAC9-025	17	HDAC9	ensembl_havana	protein_coding	ENST00000428307	havana	2	protein_coding	transcript
12	110011617	-0.0821976	-2.93459	0.00340007	0.781264	ensembl_havana	110011617	110035067	+	ENSG00000110921	MVK-001	7	MVK	ensembl_havana	protein_coding	ENST00000228510	ensembl_havana	3	protein_coding	transcript
4	37003438	0.0821794	2.93394	0.00340717	0.781264	havana	37003438	37022330	+	ENSG00000261761	RP11-103J17.2-001	2	RP11-103J17.2	havana	lincRNA	ENST00000562049	havana	1	lincRNA	transcript
12	50135340	-0.0821746	-2.93377	0.00340906	0.781264	havana	50135340	50149539	+	ENSG00000139644	TMBIM6-029	8	TMBIM6	ensembl_havana	protein_coding	ENST00000546914	havana	1	protein_coding	transcript
6	31633879	0.0821676	2.93352	0.0034118	0.781264	havana	31633879	31641323	+	ENSG00000263020	CSNK2B-LY6G5B-1181-001	1	CSNK2B-LY6G5B-1181	havana	protein_coding	ENST00000375880	havana	2	protein_coding	transcript
11	65593793	0.0821489	2.93284	0.00341917	0.781264	havana	65593793	65599241	-	ENSG00000172757	CFL1-010	8	CFL1	ensembl_havana	protein_coding	ENST00000525710	havana	1	processed_transcript	transcript
11	93454708	0.0821337	2.9323	0.00342513	0.781264	ensembl	93454708	93454787	+	ENSG00000254911	SCARNA9-202	2	SCARNA9	ensembl_havana	antisense	ENST00000364329	ensembl	1	snoRNA	transcript
23	13413379	0.082106	2.9313	0.00343606	0.781264	havana	13413379	13421125	+	ENSG00000226434	RP11-1L9.1-001	1	RP11-1L9.1	havana	lincRNA	ENST00000420403	havana	1	lincRNA	transcript
12	51342900	0.082105	2.93127	0.00343646	0.781264	havana	51342900	51343167	-	ENSG00000271596	RP11-407N8.4-001	1	RP11-407N8.4	havana	pseudogene	ENST00000603244	havana	1	processed_pseudogene	transcript
15	58245627	0.082088	2.93066	0.00344316	0.781264	havana	58245627	58256989	-	ENSG00000128918	ALDH1A2-018	10	ALDH1A2	ensembl_havana	protein_coding	ENST00000560312	havana	1	retained_intron	transcript
2	224866491	0.0820775	2.93028	0.00344733	0.781264	havana	224866491	224895518	-	ENSG00000135919	SERPINE2-009	8	SERPINE2	ensembl_havana	protein_coding	ENST00000423446	havana	1	protein_coding	transcript
10	22507003	0.0820506	2.92931	0.00345799	0.781264	havana	22507003	22510097	+	ENSG00000260205	RP11-108B14.5-001	1	RP11-108B14.5	havana	lincRNA	ENST00000564681	havana	1	lincRNA	transcript
2	27429762	-0.0820476	-2.9292	0.00345917	0.781264	havana	27429762	27434661	-	ENSG00000138074	SLC5A6-006	10	SLC5A6	ensembl_havana	protein_coding	ENST00000401463	havana	1	protein_coding	transcript
16	67428328	0.0820311	2.92861	0.00346577	0.781264	havana	67428328	67430160	-	ENSG00000159714	ZDHHC1-006	6	ZDHHC1	ensembl_havana	protein_coding	ENST00000566075	havana	1	processed_transcript	transcript
11	115628169	-0.0820191	-2.92818	0.00347051	0.781264	havana	115628169	115631345	-	ENSG00000246100	LINC00900-002	3	LINC00900	havana	lincRNA	ENST00000501294	havana	1	lincRNA	transcript
23	153996803	0.0820172	2.92811	0.00347131	0.781264	ensembl	153996803	153996934	+	ENSG00000206948	SNORA36A-201	1	SNORA36A	ensembl	snoRNA	ENST00000384221	ensembl	1	snoRNA	transcript
3	37017807	0.0820137	2.92798	0.0034727	0.781264	havana	37017807	37018331	+	ENSG00000236165	PRADC1P1-001	1	PRADC1P1	havana	pseudogene	ENST00000412317	havana	1	processed_pseudogene	transcript
5	53072474	0.0819871	2.92703	0.0034833	0.781264	havana	53072474	53115516	-	ENSG00000250447	CTD-2081C10.1-001	1	CTD-2081C10.1	havana	lincRNA	ENST00000504552	havana	1	lincRNA	transcript
9	139543062	0.0819826	2.92687	0.0034851	0.781264	havana	139543062	139554873	-	ENSG00000228401	RP11-251M1.1-001	3	RP11-251M1.1	ensembl_havana	antisense	ENST00000411904	havana	1	antisense	transcript
1	228327983	0.0819761	2.92663	0.00348769	0.781264	havana	228327983	228334609	+	ENSG00000143774	GUK1-008	12	GUK1	ensembl_havana	protein_coding	ENST00000485083	havana	1	processed_transcript	transcript
1	65243749	-0.0819399	-2.92533	0.00350222	0.781264	ensembl_havana	65243749	65282192	+	ENSG00000162437	RAVER2-002	10	RAVER2	ensembl_havana	protein_coding	ENST00000418058	ensembl_havana	1	nonsense_mediated_decay	transcript
11	46783939	0.0819296	2.92496	0.00350636	0.781264	ensembl	46783939	46784049	-	ENSG00000212135	SNORD67-201	1	SNORD67	ensembl	snoRNA	ENST00000390833	ensembl	1	snoRNA	transcript
21	47766052	-0.08192	-2.92462	0.00351021	0.781264	havana	47766052	47773217	+	ENSG00000160299	PCNT-004	12	PCNT	ensembl_havana	protein_coding	ENST00000466474	havana	1	processed_transcript	transcript
17	35391965	-0.0818516	-2.92216	0.00353785	0.781264	havana	35391965	35400550	+	ENSG00000267479	CTC-268N12.3-001	1	CTC-268N12.3	havana	sense_intronic	ENST00000589221	havana	1	sense_intronic	transcript
19	19672522	-0.0818467	-2.92198	0.00353985	0.781264	havana	19672522	19674633	-	ENSG00000105717	PBX4-006	9	PBX4	ensembl_havana	protein_coding	ENST00000558276	havana	3	retained_intron	transcript
21	48110795	-0.08184	-2.92174	0.00354257	0.781264	ensembl	48110795	48111157	+	ENSG00000212932	RPL23AP4-201	2	RPL23AP4	ensembl_havana	pseudogene	ENST00000434638	ensembl	1	processed_pseudogene	transcript
8	52732707	0.0818373	2.92164	0.00354367	0.781264	ensembl_havana	52732707	52811530	-	ENSG00000168300	PCMTD1-003	9	PCMTD1	ensembl_havana	protein_coding	ENST00000519559	ensembl_havana	1	processed_transcript	transcript
17	46055916	-0.0818274	-2.92129	0.00354771	0.781264	havana	46055916	46059107	+	ENSG00000108465	CDK5RAP3-031	10	CDK5RAP3	ensembl_havana	protein_coding	ENST00000578663	havana	1	processed_transcript	transcript
4	15683380	0.0818242	2.92117	0.00354899	0.781264	havana	15683380	15688673	+	ENSG00000237765	FAM200B-011	2	FAM200B	ensembl_havana	protein_coding	ENST00000503617	havana	1	protein_coding	transcript
9	41799259	0.0818098	2.92066	0.00355486	0.781264	havana	41799259	41800556	-	ENSG00000234720	ATP5A1P8-001	2	ATP5A1P8	havana	pseudogene	ENST00000423669	havana	2	processed_pseudogene	transcript
19	40021630	0.081802	2.92038	0.00355803	0.781264	ensembl_havana	40021630	40023494	-	ENSG00000176401	EID2B-001	5	EID2B	ensembl_havana	protein_coding	ENST00000326282	ensembl_havana	4	protein_coding	transcript
1	201947770	0.0817889	2.9199	0.00356339	0.781264	havana	201947770	201948077	+	ENSG00000238003	RP11-465N4.2-001	1	RP11-465N4.2	havana	pseudogene	ENST00000412093	havana	1	processed_pseudogene	transcript
4	184305706	0.0817858	2.91979	0.00356465	0.781264	ensembl	184305706	184305773	+	ENSG00000263395	AC093844.1-201	1	AC093844.1	ensembl	miRNA	ENST00000582041	ensembl	1	miRNA	transcript
12	71441182	0.0817637	2.919	0.00357368	0.781264	havana	71441182	71512027	-	ENSG00000258053	CTD-2021H9.3-001	1	CTD-2021H9.3	havana	protein_coding	ENST00000549357	havana	1	protein_coding	transcript
18	29991471	0.0817589	2.91883	0.00357564	0.781264	ensembl	29991471	29993167	-	ENSG00000215492	HNRNPA1P7-201	5	HNRNPA1P7	ensembl_havana	pseudogene	ENST00000400448	ensembl	1	processed_pseudogene	transcript
23	16606429	-0.0817554	-2.9187	0.00357708	0.781264	ensembl_havana	16606429	16730775	-	ENSG00000047230	CTPS2-002	10	CTPS2	ensembl_havana	protein_coding	ENST00000359276	ensembl_havana	4	protein_coding	transcript
1	6268678	0.0817541	2.91865	0.00357759	0.781264	havana	6268678	6270960	+	ENSG00000158286	RNF207-009	8	RNF207	ensembl_havana	protein_coding	ENST00000485539	havana	1	retained_intron	transcript
16	56817368	0.0816747	2.9158	0.00361028	0.78307	ensembl_havana	56817368	56878797	+	ENSG00000102900	NUP93-004	8	NUP93	ensembl_havana	protein_coding	ENST00000542526	ensembl_havana	1	protein_coding	transcript
2	65044512	0.0816734	2.91575	0.00361082	0.78307	ensembl	65044512	65044808	+	ENSG00000239891	RN7SL341P-201	2	RN7SL341P	ensembl	misc_RNA	ENST00000465924	ensembl	2	misc_RNA	transcript
20	56725960	0.0816628	2.91537	0.00361518	0.78307	ensembl_havana	56725960	56736206	+	ENSG00000124237	C20orf85-001	5	C20orf85	ensembl_havana	protein_coding	ENST00000371168	ensembl_havana	3	protein_coding	transcript
2	131220959	-0.0816419	-2.91462	0.00362385	0.78307	ensembl	131220959	131221267	-	ENSG00000256066	AC013269.1-201	1	AC013269.1	ensembl	pseudogene	ENST00000546144	ensembl	1	processed_pseudogene	transcript
16	77401507	0.0816356	2.91439	0.00362645	0.78307	havana	77401507	77465643	-	ENSG00000140873	ADAMTS18-007	11	ADAMTS18	ensembl_havana	protein_coding	ENST00000569309	havana	1	retained_intron	transcript
16	2324621	0.0816346	2.91436	0.00362687	0.78307	ensembl	2324621	2324692	+	ENSG00000264004	MIR4717-201	1	MIR4717	ensembl	miRNA	ENST00000584656	ensembl	1	miRNA	transcript
3	45730848	0.0815875	2.91267	0.00364643	0.78307	havana	45730848	45748810	+	ENSG00000211456	SACM1L-008	6	SACM1L	ensembl_havana	protein_coding	ENST00000463347	havana	1	retained_intron	transcript
21	27107695	0.0815851	2.91258	0.00364745	0.78307	ensembl_havana	27107695	27144771	+	ENSG00000154727	GABPA-001	6	GABPA	ensembl_havana	protein_coding	ENST00000400075	ensembl_havana	3	protein_coding	transcript
5	76145924	0.0815731	2.91215	0.00365245	0.78307	ensembl_havana	76145924	76217475	+	ENSG00000171643	S100Z-002	9	S100Z	ensembl_havana	protein_coding	ENST00000317593	ensembl_havana	4	protein_coding	transcript
17	79976579	-0.0815665	-2.91191	0.0036552	0.78307	ensembl_havana	79976579	79980794	-	ENSG00000169689	STRA13-002	10	STRA13	ensembl_havana	protein_coding	ENST00000392359	ensembl_havana	3	protein_coding	transcript
13	27976613	0.0815613	2.91172	0.00365739	0.78307	ensembl	27976613	27976724	-	ENSG00000201242	RNY1P1-201	1	RNY1P1	ensembl	misc_RNA	ENST00000364372	ensembl	1	misc_RNA	transcript
1	224716924	0.0815536	2.91145	0.00366058	0.78307	havana	224716924	224725284	+	ENSG00000143786	CNIH3-014	3	CNIH3	ensembl_havana	protein_coding	ENST00000470788	havana	1	processed_transcript	transcript
17	7482785	-0.08153	-2.9106	0.00367046	0.78307	ensembl_havana	7482785	7485429	+	ENSG00000129226	CD68-001	9	CD68	ensembl_havana	protein_coding	ENST00000250092	ensembl_havana	6	protein_coding	transcript
21	35275757	-0.0815147	-2.91005	0.00367688	0.78307	havana	35275757	35288072	-	ENSG00000241837	ATP5O-002	2	ATP5O	ensembl_havana	protein_coding	ENST00000491703	havana	1	retained_intron	transcript
18	14377545	0.0815002	2.90953	0.00368298	0.78307	havana	14377545	14378756	-	ENSG00000187589	TERF1P2-001	7	TERF1P2	ensembl_havana	pseudogene	ENST00000583350	havana	1	processed_pseudogene	transcript
23	17300760	-0.0814982	-2.90946	0.00368383	0.78307	havana	17300760	17301216	+	ENSG00000214321	CBX1P4-001	3	CBX1P4	havana	pseudogene	ENST00000439415	havana	1	processed_pseudogene	transcript
19	58755328	0.0814864	2.90903	0.00368882	0.78307	ensembl	58755328	58774659	+	ENSG00000198131	ZNF544-203	9	ZNF544	ensembl_havana	protein_coding	ENST00000415203	ensembl	2	protein_coding	transcript
13	78197507	0.0814816	2.90886	0.00369081	0.78307	ensembl	78197507	78197607	+	ENSG00000206800	RNY3P7-201	1	RNY3P7	ensembl	misc_RNA	ENST00000384073	ensembl	1	misc_RNA	transcript
15	75592294	0.0814659	2.9083	0.00369745	0.783242	havana	75592294	75595306	-	ENSG00000260357	DNM1P34-001	1	DNM1P34	havana	pseudogene	ENST00000567292	havana	1	processed_transcript	transcript
6	3905144	0.0814319	2.90708	0.00371181	0.785045	havana	3905144	3912213	-	ENSG00000260604	RP1-140K8.5-001	1	RP1-140K8.5	havana	lincRNA	ENST00000566733	havana	1	lincRNA	transcript
12	15035988	0.0813804	2.90522	0.00373368	0.787652	havana	15035988	15038788	-	ENSG00000111341	MGP-002	5	MGP	ensembl_havana	protein_coding	ENST00000507170	havana	2	retained_intron	transcript
4	74643353	0.0813703	2.90486	0.00373801	0.787652	havana	74643353	74643777	-	ENSG00000249051	RP11-447E20.1-001	2	RP11-447E20.1	havana	pseudogene	ENST00000508565	havana	2	processed_pseudogene	transcript
3	116078871	0.0813615	2.90455	0.00374173	0.787652	havana	116078871	116088937	+	ENSG00000240922	LSAMP-AS1-001	1	LSAMP-AS1	havana	antisense	ENST00000490351	havana	1	antisense	transcript
11	46098305	0.0813307	2.90344	0.00375492	0.788953	havana	46098305	46141404	-	ENSG00000135365	PHF21A-009	11	PHF21A	ensembl_havana	protein_coding	ENST00000533757	havana	1	protein_coding	transcript
17	61904543	0.0813101	2.9027	0.00376373	0.788953	ensembl_havana	61904543	61909379	+	ENSG00000087191	PSMC5-001	8	PSMC5	ensembl_havana	protein_coding	ENST00000310144	ensembl_havana	6	protein_coding	transcript
17	27071036	0.0812978	2.90226	0.003769	0.788953	havana	27071036	27072536	+	ENSG00000076604	TRAF4-005	10	TRAF4	ensembl_havana	protein_coding	ENST00000478021	havana	1	nonsense_mediated_decay	transcript
6	32148745	0.0812632	2.90101	0.00378391	0.788953	havana	32148745	32150708	-	ENSG00000204305	AGER-005	9	AGER	ensembl_havana	protein_coding	ENST00000488669	havana	1	retained_intron	transcript
3	40566474	0.0812474	2.90044	0.00379071	0.788953	havana	40566474	40616176	+	ENSG00000172888	ZNF621-007	7	ZNF621	ensembl_havana	protein_coding	ENST00000490457	havana	1	processed_transcript	transcript
1	39317184	0.0812447	2.90035	0.00379187	0.788953	havana	39317184	39318367	-	ENSG00000116954	RRAGC-004	7	RRAGC	ensembl_havana	protein_coding	ENST00000496778	havana	1	processed_transcript	transcript
6	152576761	0.081223	2.89957	0.00380128	0.788953	havana	152576761	152589306	-	ENSG00000131018	SYNE1-038	18	SYNE1	ensembl_havana	protein_coding	ENST00000545694	havana	1	retained_intron	transcript
12	45444684	-0.0812216	-2.89952	0.00380186	0.788953	havana	45444684	45496890	+	ENSG00000257319	RP11-478B9.1-001	1	RP11-478B9.1	havana	antisense	ENST00000548424	havana	1	antisense	transcript
15	72176042	0.081215	2.89928	0.00380475	0.788953	havana	72176042	72180948	-	ENSG00000066933	MYO9A-014	11	MYO9A	ensembl_havana	protein_coding	ENST00000563071	havana	1	retained_intron	transcript
4	4145185	0.0812106	2.89912	0.00380666	0.788953	havana	4145185	4152148	-	ENSG00000250381	UNC93B4-001	1	UNC93B4	havana	pseudogene	ENST00000505679	havana	1	unprocessed_pseudogene	transcript
8	22885778	0.0811952	2.89857	0.00381333	0.789118	havana	22885778	22888385	-	ENSG00000120889	TNFRSF10B-007	8	TNFRSF10B	ensembl_havana	protein_coding	ENST00000518531	havana	1	retained_intron	transcript
10	98680459	-0.0811746	-2.89783	0.00382229	0.789449	ensembl	98680459	98680548	+	ENSG00000221465	AL162502.1-201	1	AL162502.1	ensembl	miRNA	ENST00000408538	ensembl	1	miRNA	transcript
5	142657496	0.081119	2.89583	0.00384652	0.789449	ensembl_havana	142657496	142783265	-	ENSG00000113580	NR3C1-002	10	NR3C1	ensembl_havana	protein_coding	ENST00000394464	ensembl_havana	2	protein_coding	transcript
10	14950187	0.0810699	2.89406	0.00386808	0.789449	havana	14950187	14965674	-	ENSG00000152457	DCLRE1C-010	13	DCLRE1C	ensembl_havana	protein_coding	ENST00000378242	havana	1	protein_coding	transcript
6	132938161	0.0810662	2.89393	0.00386968	0.789449	havana	132938161	132939317	-	ENSG00000146378	TAAR2-001	5	TAAR2	ensembl_havana	protein_coding	ENST00000275191	havana	2	protein_coding	transcript
7	137808504	0.0810653	2.8939	0.00387008	0.789449	ensembl	137808504	137808567	+	ENSG00000266193	MIR4468-201	1	MIR4468	ensembl	miRNA	ENST00000578556	ensembl	1	miRNA	transcript
2	9546790	0.0810587	2.89366	0.003873	0.789449	havana	9546790	9548428	-	ENSG00000119185	ITGB1BP1-021	8	ITGB1BP1	ensembl_havana	protein_coding	ENST00000460720	havana	1	retained_intron	transcript
9	32455703	0.0810509	2.89338	0.00387641	0.789449	ensembl_havana	32455703	32526322	-	ENSG00000107201	DDX58-001	5	DDX58	ensembl_havana	protein_coding	ENST00000379883	ensembl_havana	2	protein_coding	transcript
1	183615541	0.0810356	2.89283	0.00388318	0.789449	ensembl_havana	183615541	183622448	-	ENSG00000173627	APOBEC4-001	6	APOBEC4	ensembl_havana	protein_coding	ENST00000308641	ensembl_havana	4	protein_coding	transcript
10	54525140	0.0810053	2.89174	0.00389658	0.789449	ensembl_havana	54525140	54531460	-	ENSG00000165471	MBL2-001	6	MBL2	ensembl_havana	protein_coding	ENST00000373968	ensembl_havana	3	protein_coding	transcript
1	35641979	0.0810027	2.89165	0.00389771	0.789449	havana	35641979	35656175	-	ENSG00000116560	SFPQ-002	6	SFPQ	ensembl_havana	protein_coding	ENST00000470472	havana	1	nonsense_mediated_decay	transcript
12	44189359	0.080981	2.89087	0.00390733	0.789449	havana	44189359	44191654	-	ENSG00000151239	TWF1-009	9	TWF1	ensembl_havana	protein_coding	ENST00000551789	havana	1	retained_intron	transcript
7	86792536	0.0809526	2.88985	0.00391996	0.789449	havana	86792536	86808915	+	ENSG00000135164	DMTF1-004	14	DMTF1	ensembl_havana	protein_coding	ENST00000425705	havana	2	protein_coding	transcript
16	65040765	-0.0809499	-2.88975	0.00392117	0.789449	havana	65040765	65155949	-	ENSG00000140937	CDH11-011	9	CDH11	ensembl_havana	protein_coding	ENST00000565210	havana	1	processed_transcript	transcript
2	241526288	0.0809427	2.8895	0.00392435	0.789449	havana	241526288	241538501	+	ENSG00000142330	CAPN10-008	15	CAPN10	ensembl_havana	protein_coding	ENST00000270361	havana	11	nonsense_mediated_decay	transcript
19	12638721	0.0809212	2.88872	0.00393395	0.789449	havana	12638721	12662356	-	ENSG00000249709	ZNF564-006	3	ZNF564	ensembl_havana	protein_coding	ENST00000596193	havana	1	protein_coding	transcript
4	121737218	-0.0809189	-2.88864	0.00393498	0.789449	havana	121737218	121843850	-	ENSG00000138738	PRDM5-003	6	PRDM5	ensembl_havana	protein_coding	ENST00000512845	havana	1	retained_intron	transcript
1	58328127	0.0808977	2.88788	0.00394446	0.789449	havana	58328127	58346456	+	ENSG00000226759	DAB1-AS1-017	3	DAB1-AS1	havana	antisense	ENST00000591173	havana	1	antisense	transcript
14	48230198	0.0808943	2.88776	0.00394596	0.789449	ensembl	48230198	48230307	-	ENSG00000263945	MIR548Y-201	1	MIR548Y	ensembl	miRNA	ENST00000582739	ensembl	1	miRNA	transcript
6	55381366	0.0808792	2.88721	0.00395274	0.789449	havana	55381366	55443964	-	ENSG00000146151	HMGCLL1-008	8	HMGCLL1	ensembl_havana	protein_coding	ENST00000515546	havana	1	nonsense_mediated_decay	transcript
9	34389941	0.0808766	2.88712	0.00395393	0.789449	ensembl	34389941	34390049	-	ENSG00000207032	Y_RNA.510-201	1	Y_RNA	ensembl	misc_RNA	ENST00000384305	ensembl	1	misc_RNA	transcript
14	45590791	0.0808693	2.88686	0.00395719	0.789449	havana	45590791	45600464	-	ENSG00000100442	FKBP3-003	6	FKBP3	ensembl_havana	protein_coding	ENST00000556231	havana	1	retained_intron	transcript
3	29322473	0.0808662	2.88675	0.00395856	0.789449	havana	29322473	30051882	+	ENSG00000144642	RBMS3-002	16	RBMS3	ensembl_havana	protein_coding	ENST00000434693	havana	2	protein_coding	transcript
7	4272519	0.0808618	2.88659	0.00396057	0.789449	havana	4272519	4277303	+	ENSG00000146555	SDK1-009	14	SDK1	ensembl_havana	protein_coding	ENST00000467827	havana	1	retained_intron	transcript
4	155461823	0.0808408	2.88583	0.00397	0.789449	ensembl_havana	155461823	155471544	-	ENSG00000171566	PLRG1-002	7	PLRG1	ensembl_havana	protein_coding	ENST00000506192	ensembl_havana	1	nonsense_mediated_decay	transcript
13	78317240	0.0808333	2.88556	0.00397337	0.789449	havana	78317240	78338362	+	ENSG00000139737	SLAIN1-001	17	SLAIN1	ensembl_havana	protein_coding	ENST00000358679	havana	3	protein_coding	transcript
15	93616196	0.0808163	2.88495	0.00398104	0.789449	havana	93616196	93631882	-	ENSG00000182175	RGMA-008	9	RGMA	ensembl_havana	protein_coding	ENST00000556950	havana	1	protein_coding	transcript
17	57785032	-0.0808112	-2.88477	0.00398334	0.789449	havana	57785032	57813105	+	ENSG00000062716	VMP1-005	6	VMP1	ensembl_havana	protein_coding	ENST00000588131	havana	1	retained_intron	transcript
1	185926201	0.0808103	2.88474	0.00398375	0.789449	havana	185926201	185962569	+	ENSG00000143341	HMCN1-003	7	HMCN1	ensembl_havana	protein_coding	ENST00000485744	havana	1	processed_transcript	transcript
9	123606578	0.0808067	2.88461	0.0039854	0.789449	havana	123606578	123607554	+	ENSG00000226752	PSMD5-AS1-005	3	PSMD5-AS1	havana	antisense	ENST00000458394	havana	1	retained_intron	transcript
2	188280279	0.0807804	2.88366	0.00399727	0.790636	havana	188280279	188280545	+	ENSG00000231739	GAPDHP59-001	2	GAPDHP59	havana	pseudogene	ENST00000435908	havana	1	processed_pseudogene	transcript
12	132081402	0.0807572	2.88283	0.00400782	0.791011	havana	132081402	132081660	-	ENSG00000255704	RP11-292I17.1-001	1	RP11-292I17.1	havana	pseudogene	ENST00000541343	havana	1	processed_pseudogene	transcript
4	25749055	0.0807503	2.88258	0.00401095	0.791011	ensembl_havana	25749055	25864581	-	ENSG00000091490	SEL1L3-003	6	SEL1L3	ensembl_havana	protein_coding	ENST00000399878	ensembl_havana	3	protein_coding	transcript
2	129108403	0.080689	2.88038	0.00403886	0.792066	ensembl	129108403	129108501	-	ENSG00000252742	Y_RNA.788-201	1	Y_RNA	ensembl	misc_RNA	ENST00000516933	ensembl	1	misc_RNA	transcript
12	52463787	0.080666	2.87955	0.0040494	0.792066	havana	52463787	52470888	+	ENSG00000123395	C12orf44-006	10	C12orf44	ensembl_havana	protein_coding	ENST00000553049	havana	1	protein_coding	transcript
1	153634541	-0.0806541	-2.87912	0.00405489	0.792066	havana	153634541	153636950	-	ENSG00000143621	ILF2-004	12	ILF2	ensembl_havana	protein_coding	ENST00000480213	havana	1	processed_transcript	transcript
10	76287342	0.0806536	2.87911	0.00405511	0.792066	havana	76287342	76287705	+	ENSG00000226253	MRPL35P3-001	1	MRPL35P3	havana	pseudogene	ENST00000421557	havana	1	processed_pseudogene	transcript
3	119545533	-0.0806531	-2.87909	0.00405533	0.792066	ensembl_havana	119545533	119812513	-	ENSG00000082701	GSK3B-002	10	GSK3B	ensembl_havana	protein_coding	ENST00000316626	ensembl_havana	5	protein_coding	transcript
7	45956220	0.0805868	2.87671	0.00408587	0.792066	havana	45956220	45960014	-	ENSG00000146674	IGFBP3-015	10	IGFBP3	ensembl_havana	protein_coding	ENST00000465642	havana	1	processed_transcript	transcript
2	47293080	-0.0805857	-2.87667	0.00408638	0.792066	havana	47293080	47403650	-	ENSG00000273269	RP11-761B3.1-001	1	RP11-761B3.1	havana	protein_coding	ENST00000422269	havana	1	nonsense_mediated_decay	transcript
7	124568975	0.0805467	2.87527	0.00410443	0.792066	havana	124568975	124569840	-	ENSG00000128513	POT1-005	10	POT1	ensembl_havana	protein_coding	ENST00000464453	havana	1	processed_transcript	transcript
12	101988775	0.0805337	2.8748	0.00411049	0.792066	havana	101988775	102079647	+	ENSG00000196091	MYBPC1-012	8	MYBPC1	ensembl_havana	protein_coding	ENST00000551300	havana	1	protein_coding	transcript
5	148442880	-0.0805263	-2.87453	0.00411392	0.792066	havana	148442880	148451090	+	ENSG00000250072	CTC-529P8.1-006	1	CTC-529P8.1	havana	lincRNA	ENST00000515519	havana	1	lincRNA	transcript
5	56111401	0.0805183	2.87425	0.00411764	0.792066	ensembl_havana	56111401	56191979	+	ENSG00000095015	MAP3K1-001	5	MAP3K1	ensembl_havana	protein_coding	ENST00000399503	ensembl_havana	3	protein_coding	transcript
10	52152766	-0.0804962	-2.87345	0.00412794	0.792066	ensembl	52152766	52154321	+	ENSG00000269700	AC069547.2-201	1	AC069547.2	ensembl	protein_coding	ENST00000596442	ensembl	1	protein_coding	transcript
5	33466863	0.080489	2.87319	0.00413127	0.792066	havana	33466863	33468196	+	ENSG00000113407	TARS-013	9	TARS	ensembl_havana	protein_coding	ENST00000503422	havana	1	retained_intron	transcript
17	29672539	0.0804754	2.8727	0.00413765	0.792066	havana	29672539	29673205	+	ENSG00000263535	AK4P1-001	1	AK4P1	havana	pseudogene	ENST00000581275	havana	1	processed_pseudogene	transcript
9	46387012	0.0804665	2.87238	0.00414181	0.792066	havana	46387012	46387222	+	ENSG00000204813	RP11-34H11.3-001	2	RP11-34H11.3	havana	pseudogene	ENST00000377544	havana	2	processed_pseudogene	transcript
5	179663526	0.0804294	2.87105	0.0041592	0.792066	havana	179663526	179669900	-	ENSG00000050748	MAPK9-010	13	MAPK9	ensembl_havana	protein_coding	ENST00000520212	havana	2	retained_intron	transcript
8	27605270	0.0804046	2.87016	0.00417087	0.792066	havana	27605270	27606065	-	ENSG00000147419	CCDC25-011	12	CCDC25	ensembl_havana	protein_coding	ENST00000519299	havana	1	retained_intron	transcript
2	90085628	0.080389	2.8696	0.00417819	0.792066	havana	90085628	90085889	+	ENSG00000253765	IGKV2D-19-001	1	IGKV2D-19	havana	IG_V_pseudogene	ENST00000523346	havana	1	IG_V_pseudogene	transcript
15	64403657	0.0803768	2.86916	0.00418396	0.792066	ensembl	64403657	64403768	-	ENSG00000201071	Y_RNA.233-201	1	Y_RNA	ensembl	misc_RNA	ENST00000364201	ensembl	1	misc_RNA	transcript
7	77038	0.0803708	2.86895	0.00418679	0.792066	havana	77038	80418	+	ENSG00000242611	AC093627.8-001	1	AC093627.8	havana	lincRNA	ENST00000478759	havana	1	lincRNA	transcript
9	115923286	0.080362	2.86863	0.00419094	0.792066	havana	115923286	115983598	-	ENSG00000119321	FKBP15-001	4	FKBP15	ensembl_havana	protein_coding	ENST00000446284	havana	1	protein_coding	transcript
12	34190373	0.0803464	2.86807	0.00419836	0.792066	havana	34190373	34209675	+	ENSG00000256538	RP11-847H18.3-001	1	RP11-847H18.3	havana	lincRNA	ENST00000537655	havana	1	lincRNA	transcript
13	46721041	0.0802966	2.86628	0.00422197	0.792066	havana	46721041	46727400	-	ENSG00000136167	LCP1-003	9	LCP1	ensembl_havana	protein_coding	ENST00000469227	havana	1	processed_transcript	transcript
5	77080705	-0.080288	-2.86597	0.00422609	0.792066	havana	77080705	77081827	+	ENSG00000213763	ACTBP2-001	4	ACTBP2	havana	pseudogene	ENST00000515712	havana	1	processed_pseudogene	transcript
16	66442427	0.0802648	2.86514	0.00423716	0.792066	havana	66442427	66446038	+	ENSG00000246898	LINC00920-001	1	LINC00920	havana	lincRNA	ENST00000499966	havana	1	lincRNA	transcript
18	71815773	0.0802351	2.86407	0.00425137	0.792066	havana	71815773	71825275	+	ENSG00000075336	TIMM21-003	7	TIMM21	ensembl_havana	protein_coding	ENST00000577952	havana	1	retained_intron	transcript
6	31554977	0.0802268	2.86377	0.00425533	0.792066	havana	31554977	31556685	+	ENSG00000204482	LST1-006	6	LST1	ensembl_havana	protein_coding	ENST00000376086	havana	3	protein_coding	transcript
19	44886459	0.0802033	2.86293	0.00426663	0.792066	ensembl_havana	44886459	44905755	-	ENSG00000267508	ZNF285-002	1	ZNF285	ensembl_havana	protein_coding	ENST00000330997	ensembl_havana	4	protein_coding	transcript
3	17447910	0.0801991	2.86278	0.00426864	0.792066	havana	17447910	17784056	-	ENSG00000131374	TBC1D5-017	10	TBC1D5	ensembl_havana	protein_coding	ENST00000497531	havana	1	processed_transcript	transcript
4	42583699	0.080195	2.86263	0.0042706	0.792066	havana	42583699	42590634	-	ENSG00000124406	ATP8A1-006	12	ATP8A1	ensembl_havana	protein_coding	ENST00000504510	havana	1	retained_intron	transcript
16	85932409	0.0801874	2.86236	0.00427427	0.792066	ensembl_havana	85932409	85956215	+	ENSG00000140968	IRF8-001	6	IRF8	ensembl_havana	protein_coding	ENST00000268638	ensembl_havana	5	protein_coding	transcript
19	57879447	0.0801782	2.86203	0.00427868	0.792066	havana	57879447	57883250	+	ENSG00000152433	ZNF547-005	10	ZNF547	ensembl_havana	protein_coding	ENST00000599604	havana	1	protein_coding	transcript
19	44078790	0.0801695	2.86171	0.00428288	0.792066	havana	44078790	44079770	+	ENSG00000269583	L34079.4-001	1	L34079.4	havana	antisense	ENST00000600242	havana	1	antisense	transcript
16	4853204	-0.0801527	-2.86111	0.004291	0.792066	havana	4853204	4897272	-	ENSG00000140632	GLYR1-003	12	GLYR1	ensembl_havana	protein_coding	ENST00000588732	havana	1	nonsense_mediated_decay	transcript
17	62225047	0.0801252	2.86012	0.0043043	0.792066	havana	62225047	62340661	-	ENSG00000136478	TEX2-001	3	TEX2	ensembl_havana	protein_coding	ENST00000584379	havana	1	protein_coding	transcript
14	74425195	-0.080125	-2.86012	0.00430438	0.792066	havana	74425195	74429814	+	ENSG00000119723	COQ6-009	11	COQ6	ensembl_havana	protein_coding	ENST00000556588	havana	1	retained_intron	transcript
22	37621304	-0.0801132	-2.85969	0.00431012	0.792066	ensembl	37621304	37622035	-	ENSG00000255594	Z82188.1-201	1	Z82188.1	ensembl	pseudogene	ENST00000417990	ensembl	2	pseudogene	transcript
19	48111453	0.0800992	2.85919	0.0043169	0.792066	ensembl_havana	48111453	48206479	+	ENSG00000063169	GLTSCR1-001	6	GLTSCR1	ensembl_havana	protein_coding	ENST00000396720	ensembl_havana	3	protein_coding	transcript
7	156800233	0.080097	2.85911	0.00431796	0.792066	havana	156800233	156801985	-	ENSG00000130675	MNX1-008	10	MNX1	ensembl_havana	protein_coding	ENST00000605400	havana	1	retained_intron	transcript
23	49129517	-0.080092	-2.85893	0.00432043	0.792066	havana	49129517	49132231	+	ENSG00000270012	LL0XNC01-7P3.1-001	1	LL0XNC01-7P3.1	havana	lincRNA	ENST00000602455	havana	1	lincRNA	transcript
3	196770502	-0.0800917	-2.85892	0.00432058	0.792066	havana	196770502	197026171	-	ENSG00000075711	DLG1-008	16	DLG1	ensembl_havana	protein_coding	ENST00000419354	havana	1	protein_coding	transcript
16	73048218	0.0800889	2.85882	0.00432192	0.792066	havana	73048218	73048375	-	ENSG00000272330	AC002044.4-001	1	AC002044.4	havana	sense_intronic	ENST00000606707	havana	1	sense_intronic	transcript
17	48770551	-0.080083	-2.8586	0.00432481	0.792066	ensembl_havana	48770551	48785285	-	ENSG00000154945	ANKRD40-001	6	ANKRD40	ensembl_havana	protein_coding	ENST00000285243	ensembl_havana	6	protein_coding	transcript
1	245028040	0.0800644	2.85794	0.00433384	0.792066	havana	245028040	245028574	+	ENSG00000273175	RP11-11N7.4-001	1	RP11-11N7.4	havana	lincRNA	ENST00000610145	havana	1	lincRNA	transcript
8	42128907	0.0800397	2.85705	0.00434592	0.792066	havana	42128907	42189973	+	ENSG00000104365	IKBKB-009	9	IKBKB	ensembl_havana	protein_coding	ENST00000520201	havana	1	retained_intron	transcript
3	149613027	0.0800338	2.85684	0.00434877	0.792066	havana	149613027	149678798	+	ENSG00000082996	RNF13-017	15	RNF13	ensembl_havana	protein_coding	ENST00000482083	havana	3	protein_coding	transcript
3	98188324	0.0800329	2.85681	0.00434923	0.792066	ensembl_havana	98188324	98189420	+	ENSG00000232382	OR5K1-001	1	OR5K1	ensembl_havana	protein_coding	ENST00000332650	ensembl_havana	5	protein_coding	transcript
18	28645940	0.0800292	2.85667	0.00435101	0.792066	ensembl_havana	28645940	28681967	-	ENSG00000134755	DSC2-002	10	DSC2	ensembl_havana	protein_coding	ENST00000251081	ensembl_havana	6	protein_coding	transcript
4	71567472	0.0799905	2.85528	0.00437	0.792066	ensembl	71567472	71567575	+	ENSG00000207448	RNU6-520P-201	1	RNU6-520P	ensembl	snRNA	ENST00000384717	ensembl	1	snRNA	transcript
4	175844964	0.0799774	2.85481	0.00437646	0.792066	havana	175844964	175845189	-	ENSG00000250200	RP13-577H12.3-001	1	RP13-577H12.3	havana	pseudogene	ENST00000511798	havana	1	processed_pseudogene	transcript
9	117665124	0.0799706	2.85457	0.0043798	0.792066	ensembl_havana	117665124	117692697	-	ENSG00000106952	TNFSF8-001	3	TNFSF8	ensembl_havana	protein_coding	ENST00000223795	ensembl_havana	2	protein_coding	transcript
19	10947251	0.0799345	2.85327	0.00439761	0.792066	havana	10947251	10980146	+	ENSG00000214212	C19orf38-002	4	C19orf38	ensembl_havana	protein_coding	ENST00000592854	havana	1	protein_coding	transcript
1	41972036	0.0799237	2.85288	0.00440294	0.792066	havana	41972036	42384378	-	ENSG00000127124	HIVEP3-001	9	HIVEP3	ensembl_havana	protein_coding	ENST00000372584	havana	1	protein_coding	transcript
12	31659237	0.0799223	2.85283	0.00440363	0.792066	ensembl	31659237	31659338	-	ENSG00000201228	Y_RNA.253-201	1	Y_RNA	ensembl	misc_RNA	ENST00000364358	ensembl	1	misc_RNA	transcript
17	65373575	0.0799222	2.85283	0.00440365	0.792066	havana	65373575	65693372	+	ENSG00000154217	PITPNC1-001	10	PITPNC1	ensembl_havana	protein_coding	ENST00000580974	havana	1	protein_coding	transcript
5	122847885	0.0799213	2.8528	0.00440412	0.792066	havana	122847885	122881650	+	ENSG00000151292	CSNK1G3-007	13	CSNK1G3	ensembl_havana	protein_coding	ENST00000508708	havana	1	processed_transcript	transcript
1	566454	-0.0799163	-2.85262	0.0044066	0.792066	havana	566454	567996	+	ENSG00000237973	hsa-mir-6723.1-001	1	hsa-mir-6723	havana	pseudogene	ENST00000414273	havana	1	unprocessed_pseudogene	transcript
1	219371885	0.079904	2.85217	0.00441269	0.792066	havana	219371885	219386207	+	ENSG00000143353	LYPLAL1-008	7	LYPLAL1	ensembl_havana	protein_coding	ENST00000475724	havana	1	processed_transcript	transcript
17	80400519	-0.0798839	-2.85145	0.00442263	0.792066	havana	80400519	80403062	-	ENSG00000178927	C17orf62-009	12	C17orf62	ensembl_havana	protein_coding	ENST00000536759	havana	2	retained_intron	transcript
17	33400850	0.079878	2.85124	0.0044256	0.792066	havana	33400850	33401393	-	ENSG00000267457	RP5-837J1.4-001	1	RP5-837J1.4	havana	lincRNA	ENST00000590309	havana	1	lincRNA	transcript
3	26057160	0.0798441	2.85002	0.00444244	0.792066	havana	26057160	26057860	+	ENSG00000234158	RPEP2-001	1	RPEP2	havana	pseudogene	ENST00000432149	havana	1	processed_pseudogene	transcript
3	48730954	-0.0798437	-2.85001	0.00444265	0.792066	havana	48730954	48754649	-	ENSG00000068745	IP6K2-003	10	IP6K2	ensembl_havana	protein_coding	ENST00000431721	havana	2	protein_coding	transcript
1	155879886	0.0798024	2.84853	0.00446328	0.792066	havana	155879886	155880582	-	ENSG00000143622	RIT1-004	6	RIT1	ensembl_havana	protein_coding	ENST00000462687	havana	1	retained_intron	transcript
8	28016115	0.0797941	2.84823	0.00446744	0.792066	havana	28016115	28047606	+	ENSG00000134014	ELP3-018	12	ELP3	ensembl_havana	protein_coding	ENST00000517975	havana	1	protein_coding	transcript
2	209703087	0.0797727	2.84746	0.0044782	0.792066	havana	209703087	209719227	+	ENSG00000144407	PTH2R-004	5	PTH2R	ensembl_havana	protein_coding	ENST00000487472	havana	2	processed_transcript	transcript
11	49896497	-0.0797697	-2.84735	0.00447967	0.792066	havana	49896497	49898190	+	ENSG00000255190	TRIM51DP-001	2	TRIM51DP	havana	pseudogene	ENST00000529746	havana	2	processed_pseudogene	transcript
15	92704805	-0.079738	-2.84621	0.00449564	0.792066	havana	92704805	92706776	+	ENSG00000176463	SLCO3A1-014	9	SLCO3A1	ensembl_havana	protein_coding	ENST00000564072	havana	1	retained_intron	transcript
1	45274268	-0.0797325	-2.84602	0.00449838	0.792066	havana	45274268	45281257	+	ENSG00000222009	BTBD19-001	4	BTBD19	ensembl_havana	protein_coding	ENST00000485668	havana	1	retained_intron	transcript
5	153826182	-0.0797298	-2.84592	0.00449975	0.792066	havana	153826182	153830876	+	ENSG00000164576	SAP30L-007	7	SAP30L	ensembl_havana	protein_coding	ENST00000519683	havana	1	retained_intron	transcript
2	196602427	0.0797221	2.84564	0.00450366	0.792066	ensembl_havana	196602427	196933536	-	ENSG00000118997	DNAH7-001	9	DNAH7	ensembl_havana	protein_coding	ENST00000312428	ensembl_havana	6	protein_coding	transcript
1	29445946	-0.0797091	-2.84518	0.00451019	0.792066	ensembl_havana	29445946	29449013	-	ENSG00000253304	TMEM200B-002	1	TMEM200B	ensembl_havana	protein_coding	ENST00000420504	ensembl_havana	2	protein_coding	transcript
12	89741009	-0.0797058	-2.84505	0.00451188	0.792066	ensembl_havana	89741009	89747048	-	ENSG00000139318	DUSP6-001	7	DUSP6	ensembl_havana	protein_coding	ENST00000279488	ensembl_havana	7	protein_coding	transcript
4	138369241	-0.0796942	-2.84464	0.00451773	0.792066	havana	138369241	138369655	+	ENSG00000213448	RPS23P2-001	3	RPS23P2	havana	pseudogene	ENST00000463671	havana	1	processed_pseudogene	transcript
17	39382900	0.0796838	2.84427	0.00452299	0.792066	ensembl_havana	39382900	39383904	+	ENSG00000239886	KRTAP9-2-001	2	KRTAP9-2	ensembl_havana	protein_coding	ENST00000377721	ensembl_havana	3	protein_coding	transcript
1	192778169	-0.0796812	-2.84417	0.00452433	0.792066	havana	192778169	192780029	+	ENSG00000116741	RGS2-002	6	RGS2	ensembl_havana	protein_coding	ENST00000483295	havana	1	processed_transcript	transcript
22	30279168	0.0796616	2.84347	0.0045343	0.792066	havana	30279168	30374957	+	ENSG00000100330	MTMR3-005	11	MTMR3	ensembl_havana	protein_coding	ENST00000495098	havana	1	processed_transcript	transcript
3	138255761	-0.0796152	-2.8418	0.00455789	0.792066	havana	138255761	138310798	-	ENSG00000114107	CEP70-002	4	CEP70	ensembl_havana	protein_coding	ENST00000464035	havana	1	protein_coding	transcript
12	104659056	-0.0796094	-2.84159	0.00456085	0.792066	ensembl	104659056	104659669	+	ENSG00000213442	RPL18AP3-201	4	RPL18AP3	ensembl_havana	pseudogene	ENST00000394214	ensembl	3	pseudogene	transcript
5	33987279	0.0795947	2.84106	0.00456837	0.792066	havana	33987279	34124633	-	ENSG00000273294	RP11-1084J3.4-001	1	RP11-1084J3.4	havana	protein_coding	ENST00000382079	havana	3	nonsense_mediated_decay	transcript
2	242438448	0.0795778	2.84046	0.004577	0.792066	havana	242438448	242448741	-	ENSG00000115694	STK25-020	10	STK25	ensembl_havana	protein_coding	ENST00000413760	havana	1	protein_coding	transcript
6	43484871	-0.0795506	-2.83948	0.00459095	0.792066	havana	43484871	43489232	+	ENSG00000171453	POLR1C-010	13	POLR1C	ensembl_havana	protein_coding	ENST00000455605	havana	2	retained_intron	transcript
18	721588	-0.0795503	-2.83947	0.00459113	0.792066	havana	721588	775267	-	ENSG00000176105	YES1-006	9	YES1	ensembl_havana	protein_coding	ENST00000577961	havana	1	protein_coding	transcript
8	79338338	0.0795423	2.83918	0.00459522	0.792066	havana	79338338	79470728	-	ENSG00000254266	RP11-594N15.2-003	1	RP11-594N15.2	havana	lincRNA	ENST00000522807	havana	1	lincRNA	transcript
2	203066107	-0.0795413	-2.83915	0.00459572	0.792066	havana	203066107	203066609	-	ENSG00000223825	DAZAP2P1-001	4	DAZAP2P1	ensembl_havana	pseudogene	ENST00000475212	havana	1	processed_pseudogene	transcript
22	50624347	0.0794999	2.83766	0.00461709	0.792066	havana	50624347	50638024	+	ENSG00000170638	TRABD-002	5	TRABD	ensembl_havana	protein_coding	ENST00000463233	havana	1	retained_intron	transcript
3	183558358	0.0794934	2.83742	0.00462044	0.792066	havana	183558358	183562562	-	ENSG00000175193	PARL-006	8	PARL	ensembl_havana	protein_coding	ENST00000488202	havana	1	retained_intron	transcript
7	72634659	-0.0794855	-2.83714	0.0046245	0.792066	havana	72634659	72644059	+	ENSG00000182487	NCF1B-002	8	NCF1B	ensembl_havana	pseudogene	ENST00000432102	havana	1	processed_transcript	transcript
1	149340659	0.0794847	2.83711	0.00462491	0.792066	havana	149340659	149341066	-	ENSG00000237503	RP5-998N21.3-001	2	RP5-998N21.3	havana	pseudogene	ENST00000454459	havana	2	processed_pseudogene	transcript
12	120960017	-0.0794811	-2.83698	0.00462677	0.792066	havana	120960017	120966958	-	ENSG00000110871	COQ5-006	10	COQ5	ensembl_havana	protein_coding	ENST00000547736	havana	1	protein_coding	transcript
16	30666142	-0.0794648	-2.8364	0.00463522	0.792066	havana	30666142	30667269	+	ENSG00000156858	PRR14-016	7	PRR14	ensembl_havana	protein_coding	ENST00000571654	havana	1	processed_transcript	transcript
17	41106866	0.0794582	2.83616	0.00463862	0.792066	havana	41106866	41107473	-	ENSG00000266967	AARSD1-020	2	AARSD1	ensembl_havana	protein_coding	ENST00000483535	havana	1	retained_intron	transcript
8	623844	0.0794579	2.83615	0.0046388	0.792066	havana	623844	636724	-	ENSG00000104714	ERICH1-010	9	ERICH1	ensembl_havana	protein_coding	ENST00000518313	havana	1	processed_transcript	transcript
22	22007270	0.0794145	2.83459	0.00466133	0.792066	ensembl	22007270	22007347	+	ENSG00000212102	MIR301B-201	1	MIR301B	ensembl	miRNA	ENST00000390813	ensembl	1	miRNA	transcript
16	28875199	0.0794087	2.83438	0.00466435	0.792066	havana	28875199	28885076	+	ENSG00000178188	SH2B1-013	10	SH2B1	ensembl_havana	protein_coding	ENST00000563674	havana	1	processed_transcript	transcript
2	85981770	0.0793991	2.83404	0.00466937	0.792066	ensembl_havana	85981770	86002336	+	ENSG00000168874	ATOH8-003	8	ATOH8	ensembl_havana	protein_coding	ENST00000463422	ensembl_havana	1	processed_transcript	transcript
6	33287362	0.0793964	2.83394	0.00467079	0.792066	havana	33287362	33289646	-	ENSG00000204209	DAXX-010	6	DAXX	ensembl_havana	protein_coding	ENST00000477162	havana	1	processed_transcript	transcript
12	990637	-0.0793891	-2.83368	0.00467457	0.792066	havana	990637	992585	+	ENSG00000060237	WNK1-010	12	WNK1	ensembl_havana	protein_coding	ENST00000545055	havana	1	retained_intron	transcript
7	148329	0.0793875	2.83362	0.00467543	0.792066	havana	148329	149438	-	ENSG00000242474	AC093627.9-004	1	AC093627.9	havana	lincRNA	ENST00000487884	havana	1	lincRNA	transcript
12	56435637	-0.0793805	-2.83337	0.0046791	0.792066	ensembl_havana	56435637	56438116	+	ENSG00000197728	RPS26-001	5	RPS26	ensembl_havana	protein_coding	ENST00000356464	ensembl_havana	5	protein_coding	transcript
5	146293770	0.0793682	2.83293	0.00468551	0.792066	havana	146293770	146299069	-	ENSG00000249553	PPP2R2B-IT1-001	1	PPP2R2B-IT1	havana	sense_intronic	ENST00000505921	havana	1	sense_intronic	transcript
8	33370993	-0.0793672	-2.83289	0.00468602	0.792066	ensembl	33370993	33371096	+	ENSG00000239039	SNORD13-201	1	SNORD13	ensembl	snoRNA	ENST00000459299	ensembl	1	snoRNA	transcript
9	79034766	0.0793656	2.83283	0.00468689	0.792066	havana	79034766	79117332	+	ENSG00000187210	GCNT1-003	8	GCNT1	ensembl_havana	protein_coding	ENST00000488136	havana	1	processed_transcript	transcript
3	58873072	0.0793413	2.83196	0.00469959	0.792066	ensembl_havana	58873072	59035485	-	ENSG00000163689	C3orf67-005	14	C3orf67	ensembl_havana	protein_coding	ENST00000479931	ensembl_havana	1	nonsense_mediated_decay	transcript
4	99807502	0.0793331	2.83167	0.00470392	0.792066	havana	99807502	99850279	-	ENSG00000151247	EIF4E-003	8	EIF4E	ensembl_havana	protein_coding	ENST00000507665	havana	1	retained_intron	transcript
5	97674448	-0.0793285	-2.8315	0.00470634	0.792066	havana	97674448	97675536	+	ENSG00000176183	CH17-12M21.1-001	8	CH17-12M21.1	havana	pseudogene	ENST00000512165	havana	1	processed_pseudogene	transcript
1	81967479	-0.0793157	-2.83104	0.00471303	0.792066	havana	81967479	81969153	+	ENSG00000227288	RP5-837I24.1-001	3	RP5-837I24.1	havana	pseudogene	ENST00000448213	havana	2	processed_pseudogene	transcript
23	193020	0.0792958	2.83033	0.00472353	0.792066	havana	193020	208296	+	ENSG00000182378	PLCXD1-010	8	PLCXD1	ensembl_havana	protein_coding	ENST00000430923	havana	2	protein_coding	transcript
3	69063315	0.0792903	2.83013	0.00472642	0.792066	havana	69063315	69084610	+	ENSG00000244513	CTD-2013N24.2-009	2	CTD-2013N24.2	havana	antisense	ENST00000599467	havana	1	antisense	transcript
2	73461435	-0.0792628	-2.82914	0.00474092	0.792066	havana	73461435	73467275	+	ENSG00000135624	CCT7-009	11	CCT7	ensembl_havana	protein_coding	ENST00000464397	havana	1	retained_intron	transcript
16	5289803	-0.0792456	-2.82852	0.00475006	0.792066	havana	5289803	6826015	+	ENSG00000260411	RP11-420N3.2-001	2	RP11-420N3.2	havana	processed_transcript	ENST00000569895	havana	1	processed_transcript	transcript
19	3532481	-0.0792407	-2.82835	0.00475262	0.792066	havana	3532481	3533746	+	ENSG00000105325	FZR1-006	9	FZR1	ensembl_havana	protein_coding	ENST00000586212	havana	1	retained_intron	transcript
12	53854920	0.0792339	2.8281	0.00475624	0.792066	havana	53854920	53874591	+	ENSG00000197111	PCBP2-013	11	PCBP2	ensembl_havana	protein_coding	ENST00000547859	havana	2	protein_coding	transcript
4	40143818	-0.0792237	-2.82774	0.00476166	0.792066	havana	40143818	40143985	-	ENSG00000248977	RP11-395I6.1-001	1	RP11-395I6.1	havana	pseudogene	ENST00000507583	havana	1	processed_pseudogene	transcript
2	134022540	0.0792235	2.82773	0.00476174	0.792066	havana	134022540	134026582	+	ENSG00000226953	AC010890.1-002	3	AC010890.1	havana	antisense	ENST00000454699	havana	1	antisense	transcript
14	61448914	-0.0792165	-2.82748	0.00476548	0.792066	havana	61448914	61504401	+	ENSG00000139974	SLC38A6-010	11	SLC38A6	ensembl_havana	protein_coding	ENST00000524402	havana	2	nonsense_mediated_decay	transcript
12	112451152	0.0792008	2.82692	0.00477383	0.792066	ensembl_havana	112451152	112461024	+	ENSG00000089248	ERP29-002	6	ERP29	ensembl_havana	protein_coding	ENST00000455836	ensembl_havana	1	protein_coding	transcript
7	45143948	0.0791339	2.82451	0.00480952	0.792066	ensembl	45143948	45144081	-	ENSG00000206838	SNORA5A-201	1	SNORA5A	ensembl	snoRNA	ENST00000384111	ensembl	1	snoRNA	transcript
14	68310150	0.0791119	2.82372	0.00482136	0.792066	havana	68310150	68353867	+	ENSG00000182185	RAD51B-015	14	RAD51B	ensembl_havana	protein_coding	ENST00000553734	havana	1	processed_transcript	transcript
10	22605328	0.0791082	2.82359	0.00482332	0.792066	havana	22605328	22608210	+	ENSG00000148444	COMMD3-015	11	COMMD3	ensembl_havana	protein_coding	ENST00000468179	havana	2	retained_intron	transcript
1	79115518	0.0791038	2.82343	0.0048257	0.792066	havana	79115518	79129763	+	ENSG00000137965	IFI44-003	6	IFI44	ensembl_havana	protein_coding	ENST00000495254	havana	1	processed_transcript	transcript
1	46016740	0.0791035	2.82342	0.00482586	0.792066	havana	46016740	46033260	+	ENSG00000117448	AKR1A1-007	9	AKR1A1	ensembl_havana	protein_coding	ENST00000471651	havana	1	protein_coding	transcript
10	46914151	-0.0790981	-2.82323	0.00482876	0.792066	havana	46914151	46914706	+	ENSG00000229927	RHEBP1-001	2	RHEBP1	havana	pseudogene	ENST00000448647	havana	2	processed_pseudogene	transcript
3	8737863	0.0790837	2.82271	0.00483651	0.792066	ensembl	8737863	8737942	+	ENSG00000266275	AC034187.5-201	1	AC034187.5	ensembl	miRNA	ENST00000583001	ensembl	1	miRNA	transcript
1	8412457	-0.0790491	-2.82147	0.00485514	0.792066	ensembl_havana	8412457	8877524	-	ENSG00000142599	RERE-001	13	RERE	ensembl_havana	protein_coding	ENST00000337907	ensembl_havana	3	protein_coding	transcript
4	7032281	-0.0790448	-2.82131	0.00485745	0.792066	havana	7032281	7047958	-	ENSG00000245748	RP11-367J11.2-001	1	RP11-367J11.2	havana	antisense	ENST00000500031	havana	1	antisense	transcript
17	74053478	-0.0790345	-2.82094	0.00486306	0.792066	havana	74053478	74056823	-	ENSG00000167881	SRP68-012	10	SRP68	ensembl_havana	protein_coding	ENST00000590833	havana	1	retained_intron	transcript
3	154069925	0.0790337	2.82091	0.00486346	0.792066	havana	154069925	154072588	-	ENSG00000240048	DDX50P2-001	1	DDX50P2	havana	pseudogene	ENST00000463545	havana	1	processed_pseudogene	transcript
8	63023083	0.0790318	2.82085	0.00486448	0.792066	havana	63023083	63023761	+	ENSG00000253789	CTD-2571E19.1-001	1	CTD-2571E19.1	havana	pseudogene	ENST00000518524	havana	1	transcribed_processed_pseudogene	transcript
9	32820249	0.0790282	2.82072	0.00486643	0.792066	ensembl	32820249	32820356	+	ENSG00000272113	Y_RNA.881-201	1	Y_RNA	ensembl	misc_RNA	ENST00000607168	ensembl	1	misc_RNA	transcript
3	195676059	-0.0790236	-2.82055	0.00486894	0.792066	havana	195676059	195679566	-	ENSG00000260261	RP11-480A16.1-001	1	RP11-480A16.1	havana	lincRNA	ENST00000570130	havana	1	lincRNA	transcript
19	719078	0.0790078	2.81998	0.0048775	0.792066	havana	719078	726173	+	ENSG00000099864	PALM-008	13	PALM	ensembl_havana	protein_coding	ENST00000586055	havana	1	processed_transcript	transcript
1	109456999	-0.0790053	-2.81989	0.00487885	0.792066	havana	109456999	109466983	+	ENSG00000121957	GPSM2-003	8	GPSM2	ensembl_havana	protein_coding	ENST00000441735	havana	1	protein_coding	transcript
12	51442103	0.0789974	2.81961	0.00488313	0.792066	havana	51442103	51450174	+	ENSG00000050426	LETMD1-034	11	LETMD1	ensembl_havana	protein_coding	ENST00000550442	havana	1	protein_coding	transcript
19	45430210	-0.0789899	-2.81934	0.00488722	0.792066	havana	45430210	45434585	+	ENSG00000214855	APOC1P1-003	5	APOC1P1	ensembl_havana	pseudogene	ENST00000574565	havana	1	processed_transcript	transcript
11	89222074	-0.0789809	-2.81902	0.0048921	0.792066	havana	89222074	89224733	-	ENSG00000086991	NOX4-003	8	NOX4	ensembl_havana	protein_coding	ENST00000393282	havana	2	protein_coding	transcript
17	16068220	0.0789768	2.81887	0.00489432	0.792066	havana	16068220	16097925	-	ENSG00000141027	NCOR1-021	16	NCOR1	ensembl_havana	protein_coding	ENST00000579974	havana	1	retained_intron	transcript
16	3405889	0.0789534	2.81803	0.0049071	0.792066	ensembl_havana	3405889	3406924	+	ENSG00000168158	OR2C1-001	2	OR2C1	ensembl_havana	protein_coding	ENST00000304936	ensembl_havana	2	protein_coding	transcript
23	108297361	0.0789472	2.81781	0.00491049	0.792066	havana	108297361	108297792	-	ENSG00000226958	CTD-2328D6.1-001	1	CTD-2328D6.1	havana	pseudogene	ENST00000419932	havana	1	processed_pseudogene	transcript
20	47355867	-0.0789303	-2.8172	0.0049197	0.792066	ensembl	47355867	47355985	-	ENSG00000251876	AL035106.1-201	1	AL035106.1	ensembl	miRNA	ENST00000516067	ensembl	1	miRNA	transcript
12	50695577	0.0789251	2.81701	0.00492257	0.792066	ensembl	50695577	50695673	-	ENSG00000203428	AC140061.9-201	1	AC140061.9	ensembl	pseudogene	ENST00000366247	ensembl	1	pseudogene	transcript
15	83205510	0.0789133	2.81659	0.00492902	0.792066	havana	83205510	83208882	-	ENSG00000182774	RPS17L-010	6	RPS17L	ensembl_havana	protein_coding	ENST00000561068	havana	1	nonsense_mediated_decay	transcript
15	44005342	0.0789085	2.81642	0.00493166	0.792066	ensembl	44005342	44005445	+	ENSG00000238494	snoU13.99-201	1	snoU13	ensembl	snoRNA	ENST00000459182	ensembl	1	snoRNA	transcript
15	41657945	-0.0789066	-2.81635	0.00493268	0.792066	havana	41657945	41669486	+	ENSG00000137804	NUSAP1-014	8	NUSAP1	ensembl_havana	protein_coding	ENST00000560318	havana	1	retained_intron	transcript
14	52254179	0.0788918	2.81582	0.00494077	0.792066	havana	52254179	52254461	+	ENSG00000259157	RP11-280K24.6-001	1	RP11-280K24.6	havana	pseudogene	ENST00000556114	havana	1	unprocessed_pseudogene	transcript
4	49597627	0.0788673	2.81494	0.00495424	0.792066	ensembl	49597627	49597709	-	ENSG00000221075	AC119751.1-201	1	AC119751.1	ensembl	miRNA	ENST00000408148	ensembl	1	miRNA	transcript
11	105948216	0.0788407	2.81398	0.00496893	0.792066	ensembl_havana	105948216	105969437	+	ENSG00000149313	AASDHPPT-001	6	AASDHPPT	ensembl_havana	protein_coding	ENST00000278618	ensembl_havana	4	protein_coding	transcript
23	48750731	0.0788199	2.81324	0.0049804	0.792066	ensembl	48750731	48755426	-	ENSG00000126768	TIMM17B-201	8	TIMM17B	ensembl_havana	protein_coding	ENST00000396779	ensembl	3	protein_coding	transcript
1	93491809	0.0787902	2.81217	0.00499685	0.792066	ensembl	93491809	93492099	+	ENSG00000222664	RN7SKP123-201	1	RN7SKP123	ensembl	misc_RNA	ENST00000410732	ensembl	1	misc_RNA	transcript
21	27484302	0.0787883	2.8121	0.00499789	0.792066	havana	27484302	27541747	-	ENSG00000142192	APP-006	16	APP	ensembl_havana	protein_coding	ENST00000466453	havana	1	processed_transcript	transcript
19	5753522	0.078762	2.81116	0.0050125	0.792066	havana	5753522	5778745	+	ENSG00000174898	CATSPERD-004	11	CATSPERD	ensembl_havana	protein_coding	ENST00000309164	havana	7	processed_transcript	transcript
15	64980684	-0.0787595	-2.81107	0.00501386	0.792066	havana	64980684	64995400	-	ENSG00000180304	OAZ2-006	10	OAZ2	havana	protein_coding	ENST00000559753	havana	1	protein_coding	transcript
11	105921825	0.078744	2.81051	0.00502254	0.792066	ensembl_havana	105921825	105948186	-	ENSG00000182359	KBTBD3-001	10	KBTBD3	ensembl_havana	protein_coding	ENST00000526793	ensembl_havana	1	protein_coding	transcript
7	10941605	0.0787413	2.81041	0.00502401	0.792066	ensembl	10941605	10941701	+	ENSG00000201774	Y_RNA.319-201	1	Y_RNA	ensembl	misc_RNA	ENST00000364904	ensembl	1	misc_RNA	transcript
6	149612488	0.0787258	2.80985	0.00503267	0.792066	ensembl	149612488	149612780	+	ENSG00000241391	RN7SL234P-201	2	RN7SL234P	ensembl	misc_RNA	ENST00000485574	ensembl	2	misc_RNA	transcript
18	27108268	0.0787216	2.8097	0.005035	0.792066	havana	27108268	27128206	+	ENSG00000264587	RP11-784B15.1-002	1	RP11-784B15.1	havana	lincRNA	ENST00000581532	havana	1	lincRNA	transcript
3	167401700	0.0787083	2.80923	0.00504243	0.792066	ensembl_havana	167401700	167452718	-	ENSG00000114209	PDCD10-002	10	PDCD10	ensembl_havana	protein_coding	ENST00000497056	ensembl_havana	2	protein_coding	transcript
16	56463045	0.0786992	2.8089	0.00504751	0.792066	ensembl_havana	56463045	56485287	-	ENSG00000167005	NUDT21-001	9	NUDT21	ensembl_havana	protein_coding	ENST00000300291	ensembl_havana	5	protein_coding	transcript
20	3052266	0.0786963	2.8088	0.00504914	0.792066	ensembl_havana	3052266	3053163	+	ENSG00000101405	OXT-001	3	OXT	ensembl_havana	protein_coding	ENST00000217386	ensembl_havana	2	protein_coding	transcript
3	151985829	-0.0786963	-2.8088	0.00504916	0.792066	ensembl	151985829	152183568	+	ENSG00000152601	MBNL1-201	13	MBNL1	ensembl_havana	protein_coding	ENST00000282486	ensembl	6	protein_coding	transcript
21	40546695	0.0786935	2.80869	0.00505072	0.792066	ensembl_havana	40546695	40555777	-	ENSG00000183527	PSMG1-001	7	PSMG1	ensembl_havana	protein_coding	ENST00000331573	ensembl_havana	3	protein_coding	transcript
8	127510394	-0.0786782	-2.80815	0.00505928	0.792066	havana	127510394	127512548	+	ENSG00000253220	RP11-103H7.2-001	1	RP11-103H7.2	havana	lincRNA	ENST00000521428	havana	1	lincRNA	transcript
1	81546475	-0.0786778	-2.80813	0.00505954	0.792066	havana	81546475	81546856	+	ENSG00000227937	MTND2P30-001	1	MTND2P30	havana	pseudogene	ENST00000456663	havana	1	processed_pseudogene	transcript
1	210635689	0.078645	2.80695	0.00507796	0.792066	havana	210635689	210636356	-	ENSG00000270936	RP5-879K22.1-001	1	RP5-879K22.1	havana	pseudogene	ENST00000605288	havana	1	processed_pseudogene	transcript
6	52843956	0.0786445	2.80694	0.00507822	0.792066	ensembl	52843956	52844053	-	ENSG00000252106	Y_RNA.747-201	1	Y_RNA	ensembl	misc_RNA	ENST00000516297	ensembl	1	misc_RNA	transcript
15	86236330	-0.0786441	-2.80692	0.00507845	0.792066	havana	86236330	86260579	+	ENSG00000170776	AKAP13-016	15	AKAP13	ensembl_havana	protein_coding	ENST00000560482	havana	1	retained_intron	transcript
17	32503557	0.0786395	2.80675	0.00508105	0.792066	havana	32503557	32505185	+	ENSG00000264990	RP11-215E13.2-001	1	RP11-215E13.2	havana	lincRNA	ENST00000579438	havana	1	lincRNA	transcript
7	44154287	0.0786373	2.80668	0.00508227	0.792066	havana	44154287	44155163	-	ENSG00000106628	POLD2-016	6	POLD2	ensembl_havana	protein_coding	ENST00000489883	havana	1	retained_intron	transcript
5	176134357	0.0786159	2.80591	0.00509433	0.792066	havana	176134357	176153244	-	ENSG00000248484	RP11-375B1.1-001	1	RP11-375B1.1	havana	lincRNA	ENST00000507236	havana	1	lincRNA	transcript
23	425316	-0.0786047	-2.8055	0.00510067	0.792066	ensembl	425316	425416	-	ENSG00000266731	AL732314.1-201	1	AL732314.1	ensembl	miRNA	ENST00000577553	ensembl	1	miRNA	transcript
7	64348905	0.0786027	2.80543	0.0051018	0.792066	ensembl_havana	64348905	64350478	-	ENSG00000189316	RP11-797H7.5-001	3	RP11-797H7.5	ensembl_havana	antisense	ENST00000340779	ensembl_havana	3	antisense	transcript
1	158979708	0.0785858	2.80483	0.00511134	0.792066	havana	158979708	159024941	+	ENSG00000163565	IFI16-005	14	IFI16	ensembl_havana	protein_coding	ENST00000483916	havana	1	retained_intron	transcript
10	15838119	0.0785828	2.80472	0.00511303	0.792066	havana	15838119	15880278	-	ENSG00000148481	FAM188A-005	9	FAM188A	ensembl_havana	protein_coding	ENST00000436829	havana	1	protein_coding	transcript
4	89444977	0.0785606	2.80392	0.00512561	0.792066	havana	89444977	89446134	+	ENSG00000138641	HERC3-011	11	HERC3	ensembl_havana	protein_coding	ENST00000598772	havana	1	processed_transcript	transcript
17	75315674	-0.0785549	-2.80372	0.00512886	0.792066	havana	75315674	75484843	+	ENSG00000184640	SEPT9-038	13	SEPT9	ensembl_havana	protein_coding	ENST00000588575	havana	1	nonsense_mediated_decay	transcript
17	47921422	0.0785448	2.80335	0.00513459	0.792066	havana	47921422	47925379	-	ENSG00000176358	TAC4-002	11	TAC4	ensembl_havana	protein_coding	ENST00000503603	havana	1	nonsense_mediated_decay	transcript
19	36936021	0.0785393	2.80316	0.0051377	0.792066	ensembl	36936021	36980337	-	ENSG00000186017	ZNF566-201	10	ZNF566	ensembl_havana	protein_coding	ENST00000434377	ensembl	2	protein_coding	transcript
21	45595372	0.0785388	2.80314	0.00513798	0.792066	havana	45595372	45596336	+	ENSG00000237604	AP001056.1-001	1	AP001056.1	havana	lincRNA	ENST00000411956	havana	1	lincRNA	transcript
6	28400432	0.0785332	2.80294	0.00514116	0.792066	ensembl_havana	28400432	28411244	-	ENSG00000187987	ZSCAN23-001	5	ZSCAN23	ensembl_havana	protein_coding	ENST00000289788	ensembl_havana	4	protein_coding	transcript
3	153995414	-0.0785152	-2.80229	0.00515143	0.792066	havana	153995414	154002776	-	ENSG00000174953	DHX36-013	9	DHX36	ensembl_havana	protein_coding	ENST00000479934	havana	1	nonsense_mediated_decay	transcript
3	101044384	0.0785088	2.80206	0.00515509	0.792066	havana	101044384	101052113	-	ENSG00000138468	SENP7-006	11	SENP7	ensembl_havana	protein_coding	ENST00000394085	havana	3	protein_coding	transcript
1	8935847	0.0784813	2.80108	0.00517077	0.792066	havana	8935847	8938066	-	ENSG00000236269	ENO1-IT1-001	1	ENO1-IT1	havana	sense_intronic	ENST00000414948	havana	1	sense_intronic	transcript
2	179388019	0.0784719	2.80074	0.00517618	0.792066	havana	179388019	179462408	+	ENSG00000237298	TTN-AS1-013	4	TTN-AS1	havana	antisense	ENST00000591332	havana	1	antisense	transcript
2	285939	0.0784716	2.80073	0.00517631	0.792066	havana	285939	287345	-	ENSG00000189292	FAM150B-007	11	FAM150B	ensembl_havana	protein_coding	ENST00000463919	havana	1	retained_intron	transcript
23	24167746	-0.0784508	-2.79998	0.00518824	0.792066	havana	24167746	24197647	+	ENSG00000005889	ZFX-007	11	ZFX	ensembl_havana	protein_coding	ENST00000428571	havana	1	protein_coding	transcript
9	102668955	0.0784462	2.79981	0.00519092	0.792066	havana	102668955	102691451	+	ENSG00000136874	STX17-008	6	STX17	ensembl_havana	protein_coding	ENST00000533696	havana	1	retained_intron	transcript
11	11959877	0.0784436	2.79972	0.00519238	0.792066	havana	11959877	11964696	+	ENSG00000170242	USP47-006	13	USP47	ensembl_havana	protein_coding	ENST00000525078	havana	1	retained_intron	transcript
11	23391662	0.0784285	2.79918	0.00520107	0.792066	havana	23391662	23399190	-	ENSG00000271491	RP11-787P24.4-001	1	RP11-787P24.4	havana	pseudogene	ENST00000604840	havana	1	processed_pseudogene	transcript
22	29469066	0.0784029	2.79826	0.00521581	0.792066	havana	29469066	29542808	+	ENSG00000183762	KREMEN1-003	8	KREMEN1	ensembl_havana	protein_coding	ENST00000400335	havana	4	protein_coding	transcript
1	11072699	0.0784028	2.79825	0.00521586	0.792066	ensembl_havana	11072699	11084100	+	ENSG00000120948	TARDBP-001	11	TARDBP	ensembl_havana	protein_coding	ENST00000240185	ensembl_havana	3	protein_coding	transcript
8	27950739	0.0783863	2.79766	0.00522536	0.792066	havana	27950739	27967939	+	ENSG00000134014	ELP3-007	12	ELP3	ensembl_havana	protein_coding	ENST00000520288	havana	1	protein_coding	transcript
20	47730060	0.0783665	2.79695	0.00523679	0.792066	ensembl_havana	47730060	47804904	-	ENSG00000124214	STAU1-003	15	STAU1	ensembl_havana	protein_coding	ENST00000347458	ensembl_havana	5	protein_coding	transcript
14	23375484	0.0783594	2.7967	0.00524095	0.792066	havana	23375484	23388358	-	ENSG00000100461	RBM23-021	13	RBM23	ensembl_havana	protein_coding	ENST00000557571	havana	1	protein_coding	transcript
5	121465317	0.0783583	2.79666	0.00524156	0.792066	havana	121465317	121515312	+	ENSG00000164185	ZNF474-003	4	ZNF474	ensembl_havana	protein_coding	ENST00000514925	havana	1	processed_transcript	transcript
9	20927801	0.0783582	2.79666	0.00524159	0.792066	havana	20927801	20948393	+	ENSG00000188352	FOCAD-013	8	FOCAD	ensembl_havana	protein_coding	ENST00000604254	havana	1	protein_coding	transcript
11	125503182	0.0783577	2.79664	0.0052419	0.792066	havana	125503182	125506030	+	ENSG00000149554	CHEK1-014	8	CHEK1	ensembl_havana	protein_coding	ENST00000531062	havana	1	retained_intron	transcript
21	38435146	-0.078357	-2.79661	0.00524232	0.792066	ensembl_havana	38435146	38445111	-	ENSG00000185808	PIGP-004	9	PIGP	ensembl_havana	protein_coding	ENST00000464265	ensembl_havana	1	protein_coding	transcript
15	32220506	0.0783296	2.79563	0.00525821	0.792066	ensembl	32220506	32220637	+	ENSG00000206849	SNORA18.3-201	1	SNORA18	ensembl	snoRNA	ENST00000384122	ensembl	1	snoRNA	transcript
8	92006024	-0.0783284	-2.79558	0.0052589	0.792066	ensembl_havana	92006024	92053292	-	ENSG00000155099	TMEM55A-001	3	TMEM55A	ensembl_havana	protein_coding	ENST00000285419	ensembl_havana	3	protein_coding	transcript
13	78315335	0.0783279	2.79557	0.00525918	0.792066	havana	78315335	78320942	+	ENSG00000139737	SLAIN1-010	17	SLAIN1	ensembl_havana	protein_coding	ENST00000465831	havana	1	processed_transcript	transcript
8	122691366	0.0783238	2.79542	0.00526159	0.792066	havana	122691366	122719871	+	ENSG00000248478	RP11-3G20.2-001	2	RP11-3G20.2	havana	lincRNA	ENST00000458107	havana	3	lincRNA	transcript
8	145926044	0.0783167	2.79516	0.0052657	0.792066	havana	145926044	145932917	+	ENSG00000255085	AF186192.5-005	4	AF186192.5	ensembl_havana	pseudogene	ENST00000528794	havana	3	processed_transcript	transcript
18	9785105	0.0783109	2.79496	0.00526904	0.792066	havana	9785105	9787802	+	ENSG00000266127	RP11-474N24.2-001	1	RP11-474N24.2	havana	pseudogene	ENST00000582279	havana	1	processed_pseudogene	transcript
22	38477962	0.0782962	2.79443	0.00527759	0.792066	havana	38477962	38480100	-	ENSG00000100156	SLC16A8-003	6	SLC16A8	ensembl_havana	protein_coding	ENST00000427592	havana	1	protein_coding	transcript
1	120113918	0.0782867	2.79409	0.00528312	0.792066	ensembl	120113918	120114734	+	ENSG00000203855	HSD3BP4-201	6	HSD3BP4	ensembl_havana	pseudogene	ENST00000335580	ensembl	5	processed_pseudogene	transcript
9	106842305	0.0782787	2.7938	0.00528781	0.792066	havana	106842305	106854755	-	ENSG00000270332	RP11-82L2.1-002	1	RP11-82L2.1	havana	lincRNA	ENST00000603487	havana	1	lincRNA	transcript
4	99851074	0.0782611	2.79317	0.0052981	0.792066	ensembl	99851074	99851138	-	ENSG00000238449	AC019131.1-201	1	AC019131.1	ensembl	miRNA	ENST00000459306	ensembl	1	miRNA	transcript
10	54148872	0.0782453	2.7926	0.00530731	0.792066	havana	54148872	54149248	-	ENSG00000213657	RP11-346D6.4-001	3	RP11-346D6.4	havana	pseudogene	ENST00000447680	havana	1	processed_pseudogene	transcript
19	52873199	-0.0782444	-2.79257	0.00530785	0.792066	havana	52873199	52877883	+	ENSG00000221923	ZNF880-004	4	ZNF880	ensembl_havana	protein_coding	ENST00000597976	havana	1	protein_coding	transcript
8	72935364	0.0782339	2.79219	0.00531403	0.792066	havana	72935364	72936105	-	ENSG00000104321	TRPA1-007	6	TRPA1	ensembl_havana	protein_coding	ENST00000520596	havana	2	processed_transcript	transcript
6	167704803	0.0782166	2.79157	0.00532419	0.792066	ensembl_havana	167704803	167729507	+	ENSG00000112494	UNC93A-001	5	UNC93A	ensembl_havana	protein_coding	ENST00000230256	ensembl_havana	3	protein_coding	transcript
11	60658202	0.0782086	2.79128	0.00532888	0.792066	ensembl_havana	60658202	60674060	-	ENSG00000110107	PRPF19-001	4	PRPF19	ensembl_havana	protein_coding	ENST00000227524	ensembl_havana	4	protein_coding	transcript
19	3282255	0.0781972	2.79087	0.00533559	0.792066	havana	3282255	3286789	+	ENSG00000161082	CELF5-007	8	CELF5	ensembl_havana	protein_coding	ENST00000588101	havana	1	processed_transcript	transcript
1	175013762	0.0781966	2.79085	0.00533594	0.792066	havana	175013762	175014784	-	ENSG00000181101	SDCCAG3P2-001	7	SDCCAG3P2	havana	pseudogene	ENST00000326105	havana	6	processed_pseudogene	transcript
11	110045605	0.0781824	2.79034	0.00534427	0.792066	havana	110045605	110167437	-	ENSG00000137710	RDX-005	10	RDX	ensembl_havana	protein_coding	ENST00000530749	havana	1	nonsense_mediated_decay	transcript
2	54558124	0.0781602	2.78954	0.0053574	0.792066	havana	54558124	54610879	+	ENSG00000177994	C2orf73-007	11	C2orf73	ensembl_havana	protein_coding	ENST00000491538	havana	1	processed_transcript	transcript
7	38860818	0.0781375	2.78873	0.00537081	0.792066	havana	38860818	38971994	-	ENSG00000006715	VPS41-013	11	VPS41	ensembl_havana	protein_coding	ENST00000457055	havana	1	protein_coding	transcript
11	10906432	0.0781265	2.78833	0.00537729	0.792066	havana	10906432	10920869	-	ENSG00000250041	CTD-2003C8.2-001	2	CTD-2003C8.2	havana	lincRNA	ENST00000503469	havana	2	lincRNA	transcript
14	23012122	-0.0781136	-2.78787	0.00538496	0.792066	havana	23012122	23012183	+	ENSG00000211886	TRAJ3-001	1	TRAJ3	havana	TR_J_gene	ENST00000390534	havana	1	TR_J_gene	transcript
7	104436963	0.0781038	2.78752	0.00539077	0.792066	havana	104436963	104444554	-	ENSG00000226869	LHFPL3-AS1-003	2	LHFPL3-AS1	havana	processed_transcript	ENST00000434579	havana	2	antisense	transcript
7	115287515	0.0780846	2.78683	0.00540218	0.792066	havana	115287515	115316383	-	ENSG00000242072	RP11-458K10.1-001	1	RP11-458K10.1	havana	lincRNA	ENST00000471672	havana	1	lincRNA	transcript
19	53115620	0.0780766	2.78654	0.00540691	0.792066	ensembl	53115620	53141644	-	ENSG00000167766	ZNF83-201	14	ZNF83	ensembl_havana	protein_coding	ENST00000301096	ensembl	3	protein_coding	transcript
15	86233100	-0.0780716	-2.78636	0.0054099	0.792066	havana	86233100	86259132	+	ENSG00000170776	AKAP13-015	15	AKAP13	ensembl_havana	protein_coding	ENST00000557852	havana	1	processed_transcript	transcript
8	87498791	0.0780705	2.78632	0.00541055	0.792066	havana	87498791	87520658	-	ENSG00000176623	RMDN1-012	7	RMDN1	ensembl_havana	protein_coding	ENST00000521045	havana	1	protein_coding	transcript
2	231077064	0.0780517	2.78565	0.00542175	0.792066	havana	231077064	231084617	-	ENSG00000135899	SP110-007	12	SP110	ensembl_havana	protein_coding	ENST00000409815	havana	2	protein_coding	transcript
1	193148175	0.0780286	2.78482	0.00543557	0.792066	ensembl_havana	193148175	193155784	-	ENSG00000162630	B3GALT2-001	5	B3GALT2	ensembl_havana	protein_coding	ENST00000367434	ensembl_havana	4	protein_coding	transcript
17	20841336	-0.0780018	-2.78386	0.00545163	0.792066	havana	20841336	20841657	-	ENSG00000265099	RP11-344E13.1-001	1	RP11-344E13.1	havana	pseudogene	ENST00000584708	havana	1	processed_pseudogene	transcript
8	27288404	0.0780006	2.78381	0.00545234	0.792066	havana	27288404	27293825	+	ENSG00000120899	PTK2B-011	13	PTK2B	ensembl_havana	protein_coding	ENST00000519512	havana	1	protein_coding	transcript
4	57684384	0.0779893	2.78341	0.00545916	0.792066	ensembl	57684384	57684480	-	ENSG00000251799	Y_RNA.728-201	1	Y_RNA	ensembl	misc_RNA	ENST00000515990	ensembl	1	misc_RNA	transcript
12	4433538	-0.0779849	-2.78325	0.00546178	0.792066	havana	4433538	4433977	-	ENSG00000213970	RP11-264F23.1-001	3	RP11-264F23.1	havana	pseudogene	ENST00000493323	havana	1	processed_pseudogene	transcript
17	34581085	0.0779782	2.78301	0.00546582	0.792066	havana	34581085	34591959	-	ENSG00000234972	TBC1D3C-002	4	TBC1D3C	ensembl_havana	protein_coding	ENST00000398688	havana	3	retained_intron	transcript
23	71353499	-0.0779734	-2.78284	0.0054687	0.792066	havana	71353499	71361212	+	ENSG00000204131	NHSL2-001	6	NHSL2	ensembl_havana	protein_coding	ENST00000373677	havana	1	protein_coding	transcript
2	166980004	0.0779624	2.78244	0.00547534	0.792066	ensembl	166980004	166980107	-	ENSG00000238813	Y_RNA.709-201	1	Y_RNA	ensembl	misc_RNA	ENST00000458774	ensembl	1	misc_RNA	transcript
11	120329880	0.0779441	2.78178	0.00548637	0.792066	ensembl	120329880	120330047	-	ENSG00000269601	AP000758.1-201	1	AP000758.1	ensembl	protein_coding	ENST00000595283	ensembl	1	protein_coding	transcript
9	77676116	0.0779414	2.78169	0.00548795	0.792066	havana	77676116	77682121	-	ENSG00000106733	NMRK1-006	16	NMRK1	ensembl_havana	protein_coding	ENST00000482537	havana	1	processed_transcript	transcript
23	69353299	0.0779397	2.78163	0.005489	0.792066	ensembl_havana	69353299	69386174	+	ENSG00000089289	IGBP1-001	11	IGBP1	ensembl_havana	protein_coding	ENST00000342206	ensembl_havana	6	protein_coding	transcript
5	172243624	-0.0779235	-2.78105	0.00549876	0.792066	havana	172243624	172246961	+	ENSG00000253628	RP11-536N17.1-001	1	RP11-536N17.1	havana	lincRNA	ENST00000518260	havana	1	lincRNA	transcript
22	45898856	0.0779213	2.78096	0.00550014	0.792066	ensembl_havana	45898856	45954591	+	ENSG00000077942	FBLN1-019	13	FBLN1	ensembl_havana	protein_coding	ENST00000340923	ensembl_havana	5	protein_coding	transcript
3	10345235	0.0779179	2.78084	0.00550215	0.792066	havana	10345235	10359764	-	ENSG00000157020	SEC13-014	13	SEC13	ensembl_havana	protein_coding	ENST00000477547	havana	2	retained_intron	transcript
10	5237425	0.0779162	2.78078	0.00550318	0.792066	havana	5237425	5238885	+	ENSG00000198610	AKR1C4-002	6	AKR1C4	ensembl_havana	protein_coding	ENST00000469875	havana	2	retained_intron	transcript
11	35272772	0.0779109	2.78059	0.00550642	0.792066	havana	35272772	35441524	-	ENSG00000110436	SLC1A2-004	7	SLC1A2	ensembl_havana	protein_coding	ENST00000395750	havana	1	protein_coding	transcript
14	94547657	0.0779025	2.78029	0.00551151	0.792066	havana	94547657	94567694	+	ENSG00000165948	IFI27L1-004	6	IFI27L1	ensembl_havana	protein_coding	ENST00000557600	havana	1	retained_intron	transcript
5	174905593	-0.0779018	-2.78027	0.00551188	0.792066	havana	174905593	174951106	+	ENSG00000164466	SFXN1-002	8	SFXN1	ensembl_havana	protein_coding	ENST00000507823	havana	1	nonsense_mediated_decay	transcript
14	65381079	0.0779015	2.78025	0.0055121	0.792066	havana	65381079	65401103	+	ENSG00000258289	CHURC1-002	3	CHURC1	ensembl_havana	protein_coding	ENST00000549115	havana	1	protein_coding	transcript
5	68856052	-0.0778877	-2.77976	0.00552049	0.792066	havana	68856052	68881423	+	ENSG00000183474	GTF2H2C-011	11	GTF2H2C	ensembl_havana	protein_coding	ENST00000506129	havana	1	nonsense_mediated_decay	transcript
3	69134095	0.0778841	2.77963	0.00552265	0.792066	ensembl_havana	69134095	69155217	+	ENSG00000144746	ARL6IP5-001	6	ARL6IP5	ensembl_havana	protein_coding	ENST00000273258	ensembl_havana	3	protein_coding	transcript
3	107937240	0.0778797	2.77947	0.00552532	0.792066	havana	107937240	107938391	-	ENSG00000114446	IFT57-006	4	IFT57	ensembl_havana	protein_coding	ENST00000485979	havana	1	retained_intron	transcript
12	62102058	-0.0778762	-2.77934	0.00552745	0.792066	havana	62102058	62653925	-	ENSG00000198673	FAM19A2-002	6	FAM19A2	ensembl_havana	protein_coding	ENST00000549379	havana	1	nonsense_mediated_decay	transcript
12	75784889	0.0778743	2.77928	0.00552859	0.792066	ensembl_havana	75784889	75817820	+	ENSG00000180481	GLIPR1L2-003	6	GLIPR1L2	ensembl_havana	protein_coding	ENST00000320460	ensembl_havana	4	protein_coding	transcript
4	146019463	0.0778643	2.77892	0.00553465	0.792066	havana	146019463	146044457	+	ENSG00000164163	ABCE1-006	6	ABCE1	ensembl_havana	protein_coding	ENST00000502803	havana	1	processed_transcript	transcript
23	106331756	0.0778639	2.77891	0.00553488	0.792066	havana	106331756	106359998	-	ENSG00000089682	RBM41-005	12	RBM41	ensembl_havana	protein_coding	ENST00000485676	havana	1	processed_transcript	transcript
10	73956688	-0.0778312	-2.77773	0.00555484	0.792066	havana	73956688	73976069	-	ENSG00000138303	ASCC1-010	13	ASCC1	ensembl_havana	protein_coding	ENST00000524829	havana	1	protein_coding	transcript
1	204391756	0.0778032	2.77672	0.00557192	0.792066	ensembl_havana	204391756	204459552	-	ENSG00000133056	PIK3C2B-001	9	PIK3C2B	ensembl_havana	protein_coding	ENST00000367187	ensembl_havana	3	protein_coding	transcript
7	142552886	-0.0777971	-2.77651	0.00557565	0.792066	havana	142552886	142568847	+	ENSG00000106123	EPHB6-002	7	EPHB6	ensembl_havana	protein_coding	ENST00000466783	havana	1	retained_intron	transcript
11	81263268	0.0777949	2.77643	0.00557698	0.792066	havana	81263268	81263558	+	ENSG00000254747	RP11-664H7.1-001	1	RP11-664H7.1	havana	pseudogene	ENST00000526864	havana	1	processed_pseudogene	transcript
22	37622006	-0.0777874	-2.77616	0.00558159	0.792066	havana	37622006	37627543	-	ENSG00000128340	RAC2-008	10	RAC2	ensembl_havana	protein_coding	ENST00000481215	havana	1	retained_intron	transcript
9	125606835	-0.0777834	-2.77601	0.00558404	0.792066	havana	125606835	125660389	-	ENSG00000056586	RC3H2-001	11	RC3H2	ensembl_havana	protein_coding	ENST00000373670	havana	1	protein_coding	transcript
1	47027149	-0.0777824	-2.77598	0.00558466	0.792066	havana	47027149	47028707	-	ENSG00000079277	MKNK1-025	15	MKNK1	ensembl_havana	protein_coding	ENST00000530528	havana	1	retained_intron	transcript
7	115878058	0.077769	2.7755	0.00559287	0.792066	havana	115878058	115967950	-	ENSG00000243243	AC073130.3-001	1	AC073130.3	havana	antisense	ENST00000444244	havana	1	antisense	transcript
17	10482357	0.0777404	2.77447	0.00561048	0.792066	havana	10482357	10515888	+	ENSG00000214970	CTC-297N7.7-005	4	CTC-297N7.7	havana	antisense	ENST00000579914	havana	1	antisense	transcript
2	46520806	0.0777206	2.77376	0.00562264	0.792066	havana	46520806	46574137	+	ENSG00000116016	EPAS1-002	9	EPAS1	ensembl_havana	protein_coding	ENST00000460015	havana	1	processed_transcript	transcript
10	98917091	-0.0777159	-2.77359	0.00562555	0.792066	havana	98917091	98945610	-	ENSG00000187122	SLIT1-009	12	SLIT1	ensembl_havana	protein_coding	ENST00000456008	havana	2	processed_transcript	transcript
16	84801873	0.0777042	2.77317	0.0056328	0.792066	havana	84801873	84812593	+	ENSG00000103194	USP10-018	11	USP10	ensembl_havana	protein_coding	ENST00000567526	havana	1	protein_coding	transcript
10	127661999	0.0776992	2.77299	0.00563591	0.792066	havana	127661999	127669465	+	ENSG00000203780	FANK1-006	6	FANK1	ensembl_havana	protein_coding	ENST00000494896	havana	1	processed_transcript	transcript
17	57508230	0.0776975	2.77293	0.00563692	0.792066	havana	57508230	57604307	-	ENSG00000265313	RP11-567L7.6-001	1	RP11-567L7.6	havana	lincRNA	ENST00000584262	havana	1	lincRNA	transcript
1	39457168	-0.0776866	-2.77254	0.00564366	0.792066	havana	39457168	39470053	+	ENSG00000174574	AKIRIN1-007	11	AKIRIN1	ensembl_havana	protein_coding	ENST00000531822	havana	1	protein_coding	transcript
19	38796002	0.0776847	2.77247	0.00564484	0.792066	havana	38796002	38798275	-	ENSG00000167645	YIF1B-017	12	YIF1B	ensembl_havana	protein_coding	ENST00000589151	havana	1	retained_intron	transcript
6	10747992	0.0776626	2.77168	0.00565852	0.792066	havana	10747992	10852986	+	ENSG00000137210	TMEM14B-007	9	TMEM14B	ensembl_havana	protein_coding	ENST00000463448	havana	1	nonsense_mediated_decay	transcript
1	179333448	0.0776578	2.77151	0.00566149	0.792066	ensembl	179333448	179333743	+	ENSG00000263633	RN7SL374P-201	1	RN7SL374P	ensembl	misc_RNA	ENST00000577343	ensembl	1	misc_RNA	transcript
15	66874528	0.0776575	2.77149	0.00566169	0.792066	havana	66874528	66978132	+	ENSG00000259471	RP11-321F6.1-001	1	RP11-321F6.1	havana	protein_coding	ENST00000558797	havana	1	protein_coding	transcript
14	52231994	0.077632	2.77058	0.00567756	0.792066	havana	52231994	52292140	+	ENSG00000258535	RP11-280K24.4-001	1	RP11-280K24.4	havana	sense_overlapping	ENST00000553312	havana	1	sense_overlapping	transcript
8	125563031	-0.0776302	-2.77051	0.00567866	0.792066	ensembl_havana	125563031	125740670	-	ENSG00000170873	MTSS1-001	14	MTSS1	ensembl_havana	protein_coding	ENST00000518547	ensembl_havana	1	protein_coding	transcript
22	32248902	0.0776299	2.7705	0.00567886	0.792066	ensembl	32248902	32302784	+	ENSG00000100150	DEPDC5-207	12	DEPDC5	ensembl_havana	protein_coding	ENST00000539165	ensembl	1	protein_coding	transcript
6	32605208	0.0776272	2.77041	0.00568052	0.792066	havana	32605208	32614839	+	ENSG00000196735	HLA-DQA1-003	7	HLA-DQA1	ensembl_havana	protein_coding	ENST00000460633	havana	1	retained_intron	transcript
22	16274560	-0.0776269	-2.77039	0.00568073	0.792066	havana	16274560	16278602	+	ENSG00000236666	POTEH-AS1-001	1	POTEH-AS1	havana	antisense	ENST00000422014	havana	1	antisense	transcript
22	20113925	0.077615	2.76997	0.00568813	0.792066	ensembl	20113925	20114049	+	ENSG00000264346	SNORA77.4-201	1	SNORA77	ensembl	snoRNA	ENST00000578179	ensembl	1	snoRNA	transcript
19	10736196	0.0776028	2.76953	0.00569574	0.792066	havana	10736196	10742397	+	ENSG00000129353	SLC44A2-009	10	SLC44A2	ensembl_havana	protein_coding	ENST00000588688	havana	1	protein_coding	transcript
11	27676440	-0.0775913	-2.76912	0.00570291	0.792066	ensembl_havana	27676440	27721214	-	ENSG00000176697	BDNF-013	14	BDNF	ensembl_havana	protein_coding	ENST00000395986	ensembl_havana	2	protein_coding	transcript
5	39374847	-0.0775891	-2.76904	0.00570431	0.792066	havana	39374847	39376144	-	ENSG00000153071	DAB2-003	10	DAB2	ensembl_havana	protein_coding	ENST00000502879	havana	1	retained_intron	transcript
9	100677972	0.0775839	2.76885	0.00570752	0.792066	ensembl	100677972	100678078	+	ENSG00000201830	Y_RNA.325-201	1	Y_RNA	ensembl	misc_RNA	ENST00000364960	ensembl	1	misc_RNA	transcript
14	67806785	-0.0775816	-2.76877	0.005709	0.792066	ensembl	67806785	67806893	+	ENSG00000199755	Y_RNA.74-201	1	Y_RNA	ensembl	misc_RNA	ENST00000362885	ensembl	1	misc_RNA	transcript
3	35298332	-0.0775813	-2.76876	0.00570916	0.792066	ensembl	35298332	35298438	-	ENSG00000212442	RNU6-243P-201	1	RNU6-243P	ensembl	snRNA	ENST00000391140	ensembl	1	snRNA	transcript
2	242254770	0.0775757	2.76856	0.00571267	0.792066	havana	242254770	242274627	+	ENSG00000168385	SEPT2-012	13	SEPT2	ensembl_havana	protein_coding	ENST00000445030	havana	1	protein_coding	transcript
6	132411673	0.0775753	2.76854	0.00571294	0.792066	havana	132411673	132420366	+	ENSG00000236166	RP3-523C21.2-001	1	RP3-523C21.2	havana	lincRNA	ENST00000440246	havana	1	lincRNA	transcript
2	137748462	0.0775503	2.76764	0.00572861	0.792066	ensembl	137748462	138435287	+	ENSG00000144229	THSD7B-202	7	THSD7B	ensembl_havana	protein_coding	ENST00000413152	ensembl	2	protein_coding	transcript
2	3485013	-0.0775478	-2.76755	0.00573014	0.792066	havana	3485013	3486180	-	ENSG00000225234	TRAPPC12-AS1-001	1	TRAPPC12-AS1	havana	antisense	ENST00000453806	havana	1	antisense	transcript
11	125444615	-0.0775473	-2.76754	0.00573046	0.792066	ensembl	125444615	125444714	+	ENSG00000222297	RNU6-1156P-201	1	RNU6-1156P	ensembl	snRNA	ENST00000410365	ensembl	1	snRNA	transcript
6	75947503	0.0775416	2.76733	0.00573403	0.792066	havana	75947503	75953511	-	ENSG00000112695	COX7A2-008	7	COX7A2	ensembl_havana	protein_coding	ENST00000509698	havana	1	protein_coding	transcript
10	83989886	0.0775377	2.76719	0.00573647	0.792066	havana	83989886	83992675	-	ENSG00000225738	NRG3-AS1-001	2	NRG3-AS1	havana	processed_transcript	ENST00000448936	havana	2	antisense	transcript
16	8348494	0.0775219	2.76662	0.00574643	0.792066	havana	8348494	8349774	+	ENSG00000261319	RP11-279O17.1-001	1	RP11-279O17.1	havana	lincRNA	ENST00000566208	havana	1	lincRNA	transcript
17	18422796	-0.0774971	-2.76574	0.00576201	0.792066	havana	18422796	18431914	-	ENSG00000273018	CTD-2303H24.2-011	1	CTD-2303H24.2	havana	processed_transcript	ENST00000609831	havana	1	processed_transcript	transcript
20	40313625	0.0774912	2.76552	0.00576575	0.792066	ensembl	40313625	40313730	-	ENSG00000252386	RNU6-1018P-201	1	RNU6-1018P	ensembl	snRNA	ENST00000516577	ensembl	1	snRNA	transcript
7	115928127	0.0774895	2.76546	0.00576684	0.792066	havana	115928127	116146154	+	ENSG00000105971	CAV2-009	10	CAV2	ensembl_havana	protein_coding	ENST00000477018	havana	1	processed_transcript	transcript
20	57227063	0.077467	2.76465	0.00578105	0.792066	ensembl	57227063	57254582	+	ENSG00000124222	STX16-202	17	STX16	ensembl_havana	protein_coding	ENST00000361830	ensembl	3	protein_coding	transcript
23	19552093	-0.0774649	-2.76458	0.00578235	0.792066	ensembl_havana	19552093	19905719	-	ENSG00000147010	SH3KBP1-001	13	SH3KBP1	ensembl_havana	protein_coding	ENST00000397821	ensembl_havana	3	protein_coding	transcript
8	101585116	0.0774641	2.76455	0.00578289	0.792066	ensembl_havana	101585116	101661893	-	ENSG00000174226	SNX31-001	4	SNX31	ensembl_havana	protein_coding	ENST00000311812	ensembl_havana	2	protein_coding	transcript
14	45414880	0.0774626	2.76449	0.00578385	0.792066	havana	45414880	45511511	-	ENSG00000179454	KLHL28-005	9	KLHL28	ensembl_havana	protein_coding	ENST00000556239	havana	1	protein_coding	transcript
1	164949272	0.0774542	2.76419	0.00578913	0.792066	ensembl	164949272	164949374	-	ENSG00000201270	RNU6-755P-201	1	RNU6-755P	ensembl	snRNA	ENST00000364400	ensembl	1	snRNA	transcript
5	74645688	0.077454	2.76419	0.00578928	0.792066	havana	74645688	74647435	+	ENSG00000113161	HMGCR-007	11	HMGCR	ensembl_havana	protein_coding	ENST00000504466	havana	1	retained_intron	transcript
15	45884182	0.0774432	2.7638	0.00579609	0.792066	ensembl	45884182	45884283	+	ENSG00000200419	Y_RNA.158-201	1	Y_RNA	ensembl	misc_RNA	ENST00000363549	ensembl	1	misc_RNA	transcript
6	31730221	0.0774317	2.76339	0.0058034	0.792066	havana	31730221	31732628	+	ENSG00000255152	MSH5-SAPCD1-002	4	MSH5-SAPCD1	havana	protein_coding	ENST00000476085	havana	1	nonsense_mediated_decay	transcript
12	49663569	-0.0774306	-2.76335	0.0058041	0.792066	havana	49663569	49666949	+	ENSG00000167553	TUBA1C-007	10	TUBA1C	ensembl_havana	protein_coding	ENST00000548470	havana	1	retained_intron	transcript
11	118886422	0.0774245	2.76313	0.00580795	0.792066	havana	118886422	118889388	-	ENSG00000118181	RPS25-003	6	RPS25	ensembl_havana	protein_coding	ENST00000527791	havana	1	nonsense_mediated_decay	transcript
1	11968209	0.077422	2.76304	0.00580958	0.792066	ensembl	11968209	11968328	+	ENSG00000199347	RNU5E-1-201	1	RNU5E-1	ensembl	snRNA	ENST00000362477	ensembl	1	snRNA	transcript
5	86690082	0.0774219	2.76303	0.00580962	0.792066	ensembl_havana	86690082	86708836	-	ENSG00000134480	CCNH-001	9	CCNH	ensembl_havana	protein_coding	ENST00000256897	ensembl_havana	4	protein_coding	transcript
2	79508590	-0.0773873	-2.76179	0.00583165	0.792066	havana	79508590	79567289	+	ENSG00000066032	CTNNA2-011	14	CTNNA2	ensembl_havana	protein_coding	ENST00000496251	havana	1	processed_transcript	transcript
17	39394297	0.0773753	2.76136	0.00583931	0.792066	ensembl_havana	39394297	39395256	+	ENSG00000187272	KRTAP9-8-001	4	KRTAP9-8	ensembl_havana	protein_coding	ENST00000254072	ensembl_havana	6	protein_coding	transcript
22	22292609	-0.077372	-2.76124	0.00584139	0.792066	ensembl	22292609	22294263	+	ENSG00000224086	LL22NC03-86G7.1-201	3	LL22NC03-86G7.1	ensembl_havana	antisense	ENST00000538634	ensembl	1	antisense	transcript
9	74920346	-0.0773678	-2.76109	0.00584408	0.792066	havana	74920346	74930380	+	ENSG00000225434	RP11-63P12.6-002	2	RP11-63P12.6	havana	lincRNA	ENST00000451596	havana	2	lincRNA	transcript
5	65440046	0.0773581	2.76074	0.00585029	0.792066	ensembl_havana	65440046	65479443	+	ENSG00000153914	SREK1-001	11	SREK1	ensembl_havana	protein_coding	ENST00000334121	ensembl_havana	6	protein_coding	transcript
19	11776884	0.0773565	2.76069	0.00585128	0.792066	havana	11776884	11777845	-	ENSG00000214223	HNRNPA1P10-001	3	HNRNPA1P10	ensembl_havana	pseudogene	ENST00000444945	havana	1	processed_pseudogene	transcript
2	219757943	0.0773451	2.76028	0.00585857	0.792066	havana	219757943	219764303	+	ENSG00000135925	WNT10A-004	4	WNT10A	ensembl_havana	protein_coding	ENST00000489887	havana	1	processed_transcript	transcript
7	153749765	0.0773292	2.7597	0.00586879	0.792066	ensembl_havana	153749765	154685161	+	ENSG00000130226	DPP6-003	12	DPP6	ensembl_havana	protein_coding	ENST00000377770	ensembl_havana	3	protein_coding	transcript
4	25395483	0.0773235	2.7595	0.00587242	0.792066	havana	25395483	25397042	+	ENSG00000053900	ANAPC4-009	6	ANAPC4	ensembl_havana	protein_coding	ENST00000507925	havana	1	retained_intron	transcript
12	128399987	0.0773211	2.75942	0.00587394	0.792066	havana	128399987	128435995	+	ENSG00000256193	LINC00507-003	1	LINC00507	havana	lincRNA	ENST00000540882	havana	1	lincRNA	transcript
1	151023449	-0.0773209	-2.75941	0.00587406	0.792066	ensembl	151023449	151032125	-	ENSG00000197622	CDC42SE1-201	8	CDC42SE1	ensembl_havana	protein_coding	ENST00000357235	ensembl	5	protein_coding	transcript
15	25497372	-0.0772933	-2.75842	0.00589181	0.792098	havana	25497372	25583343	+	ENSG00000224078	SNHG14-008	8	SNHG14	ensembl_havana	processed_transcript	ENST00000452731	havana	1	antisense	transcript
11	114310217	0.0772833	2.75806	0.00589827	0.792098	havana	114310217	114311748	+	ENSG00000076043	REXO2-009	5	REXO2	ensembl_havana	protein_coding	ENST00000543243	havana	1	retained_intron	transcript
1	158444244	0.0772529	2.75697	0.00591787	0.792098	havana	158444244	158464676	-	ENSG00000236656	RP11-144L1.4-001	1	RP11-144L1.4	havana	antisense	ENST00000419738	havana	1	antisense	transcript
6	32808494	-0.0772495	-2.75685	0.00592004	0.792098	havana	32808494	32809811	-	ENSG00000204264	PSMB8-005	4	PSMB8	ensembl_havana	protein_coding	ENST00000490613	havana	1	retained_intron	transcript
1	144618160	0.0772461	2.75672	0.00592226	0.792098	havana	144618160	144621548	+	ENSG00000225241	RP11-640M9.2-015	3	RP11-640M9.2	ensembl_havana	pseudogene	ENST00000427261	havana	1	processed_transcript	transcript
17	39185949	0.0772439	2.75664	0.00592366	0.792098	ensembl_havana	39185949	39186356	-	ENSG00000204887	KRTAP1-4-001	4	KRTAP1-4	ensembl_havana	protein_coding	ENST00000377747	ensembl_havana	4	protein_coding	transcript
14	98098984	0.0772419	2.75657	0.00592498	0.792098	ensembl_havana	98098984	98152995	-	ENSG00000197176	RP11-76E12.1-001	3	RP11-76E12.1	ensembl_havana	lincRNA	ENST00000355909	ensembl_havana	3	lincRNA	transcript
6	36562145	0.0772405	2.75652	0.00592584	0.792098	ensembl_havana	36562145	36573377	+	ENSG00000112081	SRSF3-001	12	SRSF3	ensembl_havana	protein_coding	ENST00000373715	ensembl_havana	6	protein_coding	transcript
6	42379938	0.0772297	2.75613	0.00593289	0.792098	ensembl	42379938	42380134	-	ENSG00000221252	U3.43-201	1	U3	ensembl	snoRNA	ENST00000408325	ensembl	1	snoRNA	transcript
2	98121261	-0.0772274	-2.75605	0.00593432	0.792098	ensembl	98121261	98206428	-	ENSG00000196912	ANKRD36B-201	8	ANKRD36B	ensembl_havana	pseudogene	ENST00000258459	ensembl	7	transcribed_unprocessed_pseudogene	transcript
14	69440498	-0.0772158	-2.75563	0.00594187	0.792098	havana	69440498	69445748	-	ENSG00000072110	ACTN1-010	9	ACTN1	ensembl_havana	protein_coding	ENST00000556203	havana	1	processed_transcript	transcript
3	46982105	-0.0771976	-2.75498	0.00595369	0.792098	havana	46982105	47018247	-	ENSG00000160799	CCDC12-004	7	CCDC12	ensembl_havana	protein_coding	ENST00000460035	havana	1	retained_intron	transcript
11	2393868	0.0771973	2.75497	0.00595389	0.792098	ensembl	2393868	2393980	+	ENSG00000199550	Y_RNA.49-201	1	Y_RNA	ensembl	misc_RNA	ENST00000362680	ensembl	1	misc_RNA	transcript
7	77619701	-0.0771804	-2.75436	0.00596486	0.792098	havana	77619701	77624259	+	ENSG00000232756	RP5-1185I7.1-002	1	RP5-1185I7.1	havana	antisense	ENST00000431722	havana	1	antisense	transcript
13	21573506	-0.0771652	-2.75382	0.00597474	0.792098	ensembl	21573506	21573606	-	ENSG00000251902	RNU6-51P-201	1	RNU6-51P	ensembl	snRNA	ENST00000516093	ensembl	1	snRNA	transcript
12	69201971	-0.0771619	-2.7537	0.00597689	0.792098	ensembl	69201971	69239211	+	ENSG00000135679	MDM2-204	17	MDM2	ensembl_havana	protein_coding	ENST00000428863	ensembl	2	protein_coding	transcript
19	38899698	-0.0771604	-2.75365	0.00597784	0.792098	havana	38899698	38916945	-	ENSG00000171777	RASGRP4-008	11	RASGRP4	ensembl_havana	protein_coding	ENST00000592322	havana	1	retained_intron	transcript
22	50968139	0.0771564	2.7535	0.00598046	0.792098	havana	50968139	50970251	-	ENSG00000177989	ODF3B-003	9	ODF3B	ensembl_havana	protein_coding	ENST00000468249	havana	1	retained_intron	transcript
23	56590026	-0.0771361	-2.75277	0.00599374	0.793075	ensembl_havana	56590026	56593443	+	ENSG00000188021	UBQLN2-001	7	UBQLN2	ensembl_havana	protein_coding	ENST00000338222	ensembl_havana	5	protein_coding	transcript
12	113532845	-0.0770863	-2.75098	0.00602634	0.796444	havana	113532845	113533428	+	ENSG00000135144	DTX1-004	3	DTX1	ensembl_havana	protein_coding	ENST00000547730	havana	1	processed_transcript	transcript
14	105235689	-0.0770791	-2.75073	0.00603106	0.796444	havana	105235689	105244908	-	ENSG00000142208	AKT1-008	11	AKT1	ensembl_havana	protein_coding	ENST00000557552	havana	1	retained_intron	transcript
17	34581085	-0.0770152	-2.74843	0.00607318	0.797875	havana	34581085	34591208	-	ENSG00000234972	TBC1D3C-003	4	TBC1D3C	ensembl_havana	protein_coding	ENST00000336331	havana	5	protein_coding	transcript
11	55370830	0.077014	2.74839	0.00607396	0.797875	ensembl_havana	55370830	55371874	-	ENSG00000172188	OR4C11-001	4	OR4C11	ensembl_havana	protein_coding	ENST00000302231	ensembl_havana	4	protein_coding	transcript
11	49875632	0.0770114	2.7483	0.00607569	0.797875	havana	49875632	49880954	-	ENSG00000255550	RP11-163O19.11-001	1	RP11-163O19.11	havana	pseudogene	ENST00000532033	havana	1	unprocessed_pseudogene	transcript
12	62860597	-0.0770094	-2.74822	0.006077	0.797875	ensembl	62860597	62991363	+	ENSG00000061987	MON2-202	10	MON2	ensembl_havana	protein_coding	ENST00000393630	ensembl	3	protein_coding	transcript
7	97576299	-0.0770082	-2.74818	0.00607778	0.797875	havana	97576299	97577310	-	ENSG00000238228	OR7E7P-001	1	OR7E7P	havana	pseudogene	ENST00000455678	havana	1	unprocessed_pseudogene	transcript
22	38254572	0.0770048	2.74806	0.00608002	0.797875	havana	38254572	38267297	+	ENSG00000100129	EIF3L-009	13	EIF3L	ensembl_havana	protein_coding	ENST00000464790	havana	1	processed_transcript	transcript
12	116973869	0.0769896	2.74751	0.00609012	0.797875	havana	116973869	116974323	+	ENSG00000196668	LINC00173-004	3	LINC00173	havana	processed_transcript	ENST00000477702	havana	1	retained_intron	transcript
3	186271132	0.0769771	2.74707	0.00609838	0.797875	havana	186271132	186272264	-	ENSG00000113838	TBCCD1-005	8	TBCCD1	ensembl_havana	protein_coding	ENST00000479590	havana	1	processed_transcript	transcript
16	64276512	-0.0769699	-2.74681	0.00610318	0.797875	havana	64276512	64377813	-	ENSG00000261028	AC012322.1-001	1	AC012322.1	havana	lincRNA	ENST00000561657	havana	1	lincRNA	transcript
16	29817917	-0.0769486	-2.74604	0.00611732	0.797875	ensembl_havana	29817917	29822485	+	ENSG00000103495	MAZ-004	9	MAZ	ensembl_havana	protein_coding	ENST00000219782	ensembl_havana	6	protein_coding	transcript
19	48577695	0.0769472	2.74599	0.00611829	0.797875	havana	48577695	48588367	-	ENSG00000105499	PLA2G4C-021	9	PLA2G4C	ensembl_havana	protein_coding	ENST00000593765	havana	1	retained_intron	transcript
8	38089471	0.0769461	2.74595	0.00611899	0.797875	ensembl_havana	38089471	38120287	+	ENSG00000085788	DDHD2-003	9	DDHD2	ensembl_havana	protein_coding	ENST00000520272	ensembl_havana	2	protein_coding	transcript
14	23452107	0.0769459	2.74595	0.00611913	0.797875	havana	23452107	23467632	+	ENSG00000258457	RP11-298I3.4-003	1	RP11-298I3.4	havana	antisense	ENST00000555294	havana	1	antisense	transcript
3	106828637	0.0769302	2.74538	0.00612958	0.798457	havana	106828637	106959485	-	ENSG00000242759	LINC00882-003	2	LINC00882	havana	lincRNA	ENST00000477210	havana	2	lincRNA	transcript
6	99991656	0.0769214	2.74506	0.00613548	0.798457	havana	99991656	100016538	-	ENSG00000112237	CCNC-003	8	CCNC	ensembl_havana	protein_coding	ENST00000518714	havana	1	protein_coding	transcript
2	99785729	0.0769043	2.74445	0.00614688	0.798647	havana	99785729	99787368	-	ENSG00000158411	MITD1-008	6	MITD1	ensembl_havana	protein_coding	ENST00000483721	havana	1	retained_intron	transcript
7	144131919	0.0768921	2.74401	0.00615504	0.798647	havana	144131919	144132407	-	ENSG00000242978	RP4-545C24.5-001	1	RP4-545C24.5	havana	pseudogene	ENST00000462678	havana	1	processed_pseudogene	transcript
1	21167734	0.0768874	2.74385	0.00615815	0.798647	ensembl	21167734	21167795	+	ENSG00000251914	RNU7-200P-201	1	RNU7-200P	ensembl	snRNA	ENST00000516105	ensembl	1	snRNA	transcript
3	88198893	0.076882	2.74365	0.00616182	0.798647	ensembl_havana	88198893	88207118	+	ENSG00000179021	C3orf38-001	5	C3orf38	ensembl_havana	protein_coding	ENST00000318887	ensembl_havana	3	protein_coding	transcript
15	91426925	0.0768747	2.74339	0.00616668	0.798647	havana	91426925	91428402	+	ENSG00000182511	FES-007	7	FES	ensembl_havana	protein_coding	ENST00000416779	havana	1	protein_coding	transcript
19	38794801	0.0768359	2.742	0.00619274	0.798724	ensembl_havana	38794801	38795649	+	ENSG00000167644	C19orf33-001	7	C19orf33	ensembl_havana	protein_coding	ENST00000301246	ensembl_havana	5	protein_coding	transcript
7	151832010	0.0768297	2.74177	0.00619694	0.798724	ensembl_havana	151832010	152133090	-	ENSG00000055609	KMT2C-001	13	KMT2C	ensembl_havana	protein_coding	ENST00000262189	ensembl_havana	6	protein_coding	transcript
5	111066388	0.0768263	2.74165	0.00619918	0.798724	havana	111066388	111333161	-	ENSG00000134986	NREP-009	9	NREP	ensembl_havana	protein_coding	ENST00000450761	havana	2	protein_coding	transcript
21	9907190	0.076819	2.74139	0.00620413	0.798724	ensembl	9907190	9968548	-	ENSG00000188681	TEKT4P2-201	7	TEKT4P2	ensembl_havana	pseudogene	ENST00000400754	ensembl	3	transcribed_unprocessed_pseudogene	transcript
19	21404447	0.0768054	2.7409	0.00621331	0.798724	havana	21404447	21405548	-	ENSG00000268892	CTD-3233P19.8-001	1	CTD-3233P19.8	havana	pseudogene	ENST00000601088	havana	1	unprocessed_pseudogene	transcript
17	15603053	0.0768053	2.7409	0.00621337	0.798724	havana	15603053	15624101	+	ENSG00000187607	ZNF286A-002	11	ZNF286A	ensembl_havana	protein_coding	ENST00000395894	havana	2	protein_coding	transcript
23	38660821	0.0768015	2.74076	0.00621592	0.798724	havana	38660821	38663136	-	ENSG00000238123	MID1IP1-AS1-001	1	MID1IP1-AS1	havana	antisense	ENST00000436893	havana	1	antisense	transcript
13	36801182	-0.0767952	-2.74054	0.00622016	0.798724	havana	36801182	36871977	-	ENSG00000242715	CCDC169-004	3	CCDC169	ensembl_havana	protein_coding	ENST00000479850	havana	2	processed_transcript	transcript
14	35452198	0.0767917	2.74041	0.00622254	0.798724	havana	35452198	35469072	+	ENSG00000100883	SRP54-008	7	SRP54	ensembl_havana	protein_coding	ENST00000555317	havana	1	retained_intron	transcript
3	170139033	0.0767529	2.73902	0.00624881	0.798724	havana	170139033	170220798	+	ENSG00000013297	CLDN11-007	6	CLDN11	ensembl_havana	protein_coding	ENST00000471373	havana	1	processed_transcript	transcript
19	12395152	-0.0767513	-2.73896	0.00624987	0.798724	havana	12395152	12396000	+	ENSG00000234750	CTD-2666L21.2-001	1	CTD-2666L21.2	havana	pseudogene	ENST00000428058	havana	1	processed_pseudogene	transcript
9	46706671	-0.0767484	-2.73885	0.00625187	0.798724	havana	46706671	46706979	-	ENSG00000226429	RP11-111F5.6-001	2	RP11-111F5.6	havana	pseudogene	ENST00000427536	havana	2	unprocessed_pseudogene	transcript
10	96337196	0.0767457	2.73876	0.00625366	0.798724	havana	96337196	96370995	+	ENSG00000244332	RP11-119K6.6-001	1	RP11-119K6.6	havana	sense_overlapping	ENST00000432120	havana	1	sense_overlapping	transcript
19	14544135	-0.0767417	-2.73861	0.00625643	0.798724	havana	14544135	14582679	+	ENSG00000123143	PKN1-003	8	PKN1	ensembl_havana	protein_coding	ENST00000585839	havana	1	retained_intron	transcript
12	120902942	-0.0767416	-2.73861	0.00625648	0.798724	havana	120902942	120907521	-	ENSG00000111786	SRSF9-002	4	SRSF9	ensembl_havana	protein_coding	ENST00000546942	havana	1	retained_intron	transcript
1	48999845	0.0767298	2.73819	0.00626451	0.79899	ensembl	48999845	49146574	-	ENSG00000186094	AGBL4-201	12	AGBL4	ensembl_havana	protein_coding	ENST00000334103	ensembl	7	protein_coding	transcript
11	9685649	-0.0767007	-2.73714	0.00628428	0.800307	havana	9685649	9746602	+	ENSG00000133789	SWAP70-005	10	SWAP70	ensembl_havana	protein_coding	ENST00000531814	havana	1	retained_intron	transcript
1	153719327	-0.0766925	-2.73685	0.00628991	0.800307	havana	153719327	153723703	-	ENSG00000243613	RP11-216N14.8-001	1	RP11-216N14.8	havana	antisense	ENST00000453778	havana	1	antisense	transcript
7	155293827	0.0766838	2.73653	0.00629585	0.800307	ensembl_havana	155293827	155326557	-	ENSG00000146910	CNPY1-001	7	CNPY1	ensembl_havana	protein_coding	ENST00000321736	ensembl_havana	5	protein_coding	transcript
1	224622614	-0.0766796	-2.73639	0.00629867	0.800307	havana	224622614	224709257	+	ENSG00000143786	CNIH3-011	3	CNIH3	ensembl_havana	protein_coding	ENST00000483512	havana	1	processed_transcript	transcript
4	48343339	-0.0766569	-2.73557	0.00631421	0.801522	ensembl_havana	48343339	48428229	+	ENSG00000109171	SLAIN2-001	10	SLAIN2	ensembl_havana	protein_coding	ENST00000264313	ensembl_havana	6	protein_coding	transcript
17	67410839	-0.0766346	-2.73477	0.0063295	0.802705	ensembl_havana	67410839	67539472	+	ENSG00000108984	MAP2K6-001	9	MAP2K6	ensembl_havana	protein_coding	ENST00000590474	ensembl_havana	1	protein_coding	transcript
9	45363481	-0.0766154	-2.73408	0.00634272	0.803475	havana	45363481	45363852	+	ENSG00000234299	CDK2AP2P1-001	4	CDK2AP2P1	havana	pseudogene	ENST00000492018	havana	2	processed_pseudogene	transcript
14	68168603	0.0765936	2.7333	0.00635765	0.803475	havana	68168603	68201169	+	ENSG00000139988	RDH12-001	5	RDH12	ensembl_havana	protein_coding	ENST00000551171	havana	1	protein_coding	transcript
11	35211429	0.076583	2.73292	0.00636498	0.803475	havana	35211429	35250711	+	ENSG00000026508	CD44-036	12	CD44	ensembl_havana	protein_coding	ENST00000525688	havana	1	protein_coding	transcript
19	51874874	-0.0765724	-2.73254	0.00637228	0.803475	havana	51874874	51875657	-	ENSG00000105374	NKG7-003	5	NKG7	ensembl_havana	protein_coding	ENST00000593572	havana	1	protein_coding	transcript
20	37657821	-0.0765599	-2.73209	0.00638091	0.803475	havana	37657821	37668366	+	ENSG00000101452	DHX35-004	10	DHX35	ensembl_havana	protein_coding	ENST00000493450	havana	1	retained_intron	transcript
19	18151165	0.0765449	2.73155	0.00639129	0.803475	havana	18151165	18151893	+	ENSG00000268623	CTB-52I2.3-001	2	CTB-52I2.3	havana	pseudogene	ENST00000594322	havana	2	processed_pseudogene	transcript
10	15085926	-0.07653	-2.73102	0.00640163	0.803475	havana	15085926	15104083	+	ENSG00000152463	OLAH-003	10	OLAH	ensembl_havana	protein_coding	ENST00000378225	havana	1	protein_coding	transcript
1	54569968	-0.0765164	-2.73053	0.00641108	0.803475	ensembl	54569968	54571750	+	ENSG00000212670	AL161915.1-201	1	AL161915.1	ensembl	protein_coding	ENST00000391366	ensembl	1	protein_coding	transcript
7	11266645	0.0765159	2.73051	0.0064114	0.803475	havana	11266645	11417804	+	ENSG00000230333	AC004538.3-008	2	AC004538.3	havana	processed_transcript	ENST00000599875	havana	1	antisense	transcript
3	45784167	-0.0765098	-2.73029	0.00641563	0.803475	ensembl	45784167	45784460	+	ENSG00000244357	RN7SL145P-201	2	RN7SL145P	ensembl	misc_RNA	ENST00000469955	ensembl	2	misc_RNA	transcript
15	94380840	0.076506	2.73015	0.0064183	0.803475	havana	94380840	94396210	-	ENSG00000259123	RP11-76E17.2-001	1	RP11-76E17.2	havana	lincRNA	ENST00000553477	havana	1	lincRNA	transcript
1	12882549	0.0765057	2.73014	0.00641849	0.803475	havana	12882549	12883022	-	ENSG00000228338	RP5-845O24.8-001	1	RP5-845O24.8	havana	lincRNA	ENST00000438401	havana	1	lincRNA	transcript
8	142443932	0.0764957	2.72978	0.00642547	0.803475	havana	142443932	142517330	-	ENSG00000226807	MROH5-001	2	MROH5	havana	polymorphic_pseudogene	ENST00000430863	havana	1	polymorphic_pseudogene	transcript
17	79218800	0.0764916	2.72964	0.00642831	0.803475	ensembl_havana	79218800	79269105	-	ENSG00000157637	SLC38A10-001	8	SLC38A10	ensembl_havana	protein_coding	ENST00000374759	ensembl_havana	3	protein_coding	transcript
7	142960536	-0.0764826	-2.72931	0.00643459	0.803475	ensembl_havana	142960536	142966222	+	ENSG00000197448	GSTK1-001	9	GSTK1	ensembl_havana	protein_coding	ENST00000358406	ensembl_havana	5	protein_coding	transcript
19	40747963	0.0764728	2.72896	0.00644136	0.803475	havana	40747963	40790999	-	ENSG00000105221	AKT2-045	12	AKT2	ensembl_havana	protein_coding	ENST00000596634	havana	1	protein_coding	transcript
20	5453353	0.0764715	2.72892	0.00644227	0.803475	havana	5453353	5454621	+	ENSG00000230563	RP5-828H9.1-002	2	RP5-828H9.1	havana	lincRNA	ENST00000456714	havana	1	lincRNA	transcript
2	240323442	-0.0764659	-2.72871	0.00644621	0.803475	havana	240323442	240324049	+	ENSG00000222020	AC062017.1-002	2	AC062017.1	havana	protein_coding	ENST00000428471	havana	1	protein_coding	transcript
7	137761223	0.0764541	2.72829	0.0064544	0.803475	ensembl_havana	137761223	137802732	+	ENSG00000122787	AKR1D1-002	10	AKR1D1	ensembl_havana	protein_coding	ENST00000242375	ensembl_havana	3	protein_coding	transcript
12	7053186	0.076453	2.72825	0.00645523	0.803475	ensembl_havana	7053186	7055165	+	ENSG00000111678	C12orf57-001	6	C12orf57	ensembl_havana	protein_coding	ENST00000229281	ensembl_havana	5	protein_coding	transcript
19	55897311	0.0764183	2.727	0.0064795	0.80575	havana	55897311	55899711	+	ENSG00000108107	RPL28-009	8	RPL28	ensembl_havana	protein_coding	ENST00000560881	havana	1	retained_intron	transcript
2	201399769	-0.0764054	-2.72654	0.00648849	0.80595	havana	201399769	201407673	+	ENSG00000163535	SGOL2-005	13	SGOL2	ensembl_havana	protein_coding	ENST00000488636	havana	1	retained_intron	transcript
10	46570814	0.0763514	2.72461	0.00652648	0.80595	havana	46570814	46631530	-	ENSG00000204179	PTPN20A-020	6	PTPN20A	ensembl_havana	protein_coding	ENST00000508357	havana	1	nonsense_mediated_decay	transcript
23	3735569	0.0763257	2.72368	0.00654464	0.80595	havana	3735569	3740612	-	ENSG00000205664	RP11-706O15.1-003	6	RP11-706O15.1	havana	protein_coding	ENST00000461011	havana	1	processed_transcript	transcript
17	57338109	0.0763255	2.72367	0.00654479	0.80595	ensembl	57338109	57338207	+	ENSG00000207235	Y_RNA.555-201	1	Y_RNA	ensembl	misc_RNA	ENST00000384506	ensembl	1	misc_RNA	transcript
3	125677399	0.0763094	2.72309	0.00655621	0.80595	havana	125677399	125677660	+	ENSG00000241439	RP11-666A20.3-001	1	RP11-666A20.3	havana	pseudogene	ENST00000466506	havana	1	processed_pseudogene	transcript
2	145425553	0.0762751	2.72186	0.00658052	0.80595	havana	145425553	145568842	+	ENSG00000226674	TEX41-005	4	TEX41	havana	lincRNA	ENST00000431734	havana	1	lincRNA	transcript
11	114441313	0.0762724	2.72177	0.00658242	0.80595	ensembl_havana	114441313	114466472	-	ENSG00000137634	NXPE4-002	5	NXPE4	ensembl_havana	protein_coding	ENST00000424261	ensembl_havana	2	protein_coding	transcript
15	65054586	0.0762581	2.72125	0.00659263	0.80595	ensembl	65054586	65054714	-	ENSG00000221033	MIR1272-201	1	MIR1272	ensembl	miRNA	ENST00000408106	ensembl	1	miRNA	transcript
6	56340979	0.0762526	2.72106	0.00659654	0.80595	havana	56340979	56347390	-	ENSG00000151914	DST-029	13	DST	ensembl_havana	protein_coding	ENST00000517840	havana	1	retained_intron	transcript
20	46020673	0.0762495	2.72095	0.00659873	0.80595	havana	46020673	46041071	-	ENSG00000224565	RP1-148H17.1-001	1	RP1-148H17.1	havana	lincRNA	ENST00000437920	havana	1	lincRNA	transcript
12	94955565	0.0762485	2.72091	0.00659941	0.80595	ensembl	94955565	94955635	+	ENSG00000266099	MIR5700-201	1	MIR5700	ensembl	miRNA	ENST00000582250	ensembl	1	miRNA	transcript
12	82752308	0.0762371	2.7205	0.00660758	0.80595	havana	82752308	82780751	+	ENSG00000127720	METTL25-004	3	METTL25	ensembl_havana	protein_coding	ENST00000547985	havana	1	processed_transcript	transcript
17	45532474	0.0762351	2.72043	0.006609	0.80595	havana	45532474	45569836	-	ENSG00000228782	MRPL45P2-001	3	MRPL45P2	ensembl_havana	pseudogene	ENST00000575291	havana	1	processed_transcript	transcript
14	77787437	0.0762347	2.72041	0.00660927	0.80595	havana	77787437	77793589	+	ENSG00000100577	GSTZ1-014	14	GSTZ1	ensembl_havana	protein_coding	ENST00000553268	havana	1	retained_intron	transcript
16	57508624	0.0762267	2.72013	0.00661499	0.80595	havana	57508624	57513668	-	ENSG00000125170	DOK4-003	6	DOK4	ensembl_havana	protein_coding	ENST00000561659	havana	1	nonsense_mediated_decay	transcript
5	54174066	0.0762216	2.71994	0.00661862	0.80595	havana	54174066	54174416	+	ENSG00000249843	RP11-45H22.2-001	1	RP11-45H22.2	havana	pseudogene	ENST00000515450	havana	1	processed_pseudogene	transcript
11	64973728	-0.076216	-2.71974	0.00662264	0.80595	havana	64973728	64976854	+	ENSG00000014216	CAPN1-023	11	CAPN1	ensembl_havana	protein_coding	ENST00000525013	havana	1	retained_intron	transcript
18	9546789	0.0762116	2.71959	0.00662574	0.80595	ensembl_havana	9546789	9614556	-	ENSG00000154845	PPP4R1-001	11	PPP4R1	ensembl_havana	protein_coding	ENST00000400556	ensembl_havana	3	protein_coding	transcript
10	123951963	-0.0762002	-2.71918	0.00663389	0.80595	havana	123951963	123985995	+	ENSG00000138162	TACC2-015	13	TACC2	ensembl_havana	protein_coding	ENST00000514539	havana	1	protein_coding	transcript
14	67656160	-0.0761985	-2.71912	0.00663515	0.80595	havana	67656160	67667277	+	ENSG00000172717	FAM71D-012	11	FAM71D	ensembl_havana	protein_coding	ENST00000524914	havana	1	nonsense_mediated_decay	transcript
1	40713573	0.0761972	2.71907	0.00663606	0.80595	ensembl_havana	40713573	40717363	+	ENSG00000188800	TMCO2-001	5	TMCO2	ensembl_havana	protein_coding	ENST00000372766	ensembl_havana	3	protein_coding	transcript
22	39096287	0.0761908	2.71884	0.00664064	0.80595	havana	39096287	39096947	-	ENSG00000100221	JOSD1-006	6	JOSD1	ensembl_havana	protein_coding	ENST00000493939	havana	1	processed_transcript	transcript
18	19173004	-0.0761795	-2.71844	0.00664871	0.80595	havana	19173004	19180665	-	ENSG00000141446	ESCO1-003	6	ESCO1	ensembl_havana	protein_coding	ENST00000580101	havana	1	processed_transcript	transcript
5	136310987	-0.0761789	-2.71841	0.00664918	0.80595	havana	136310987	136835037	-	ENSG00000152377	SPOCK1-001	8	SPOCK1	ensembl_havana	protein_coding	ENST00000394945	havana	1	protein_coding	transcript
12	9067327	-0.0761738	-2.71823	0.0066528	0.80595	ensembl_havana	9067327	9094063	+	ENSG00000111752	PHC1-003	6	PHC1	ensembl_havana	protein_coding	ENST00000433083	ensembl_havana	2	protein_coding	transcript
9	34109169	-0.0761548	-2.71755	0.00666646	0.80595	havana	34109169	34109966	-	ENSG00000224802	TUBB4BP2-001	2	TUBB4BP2	havana	pseudogene	ENST00000454125	havana	2	processed_pseudogene	transcript
15	49115932	0.0761514	2.71742	0.00666895	0.80595	ensembl_havana	49115932	49255641	-	ENSG00000185634	SHC4-001	7	SHC4	ensembl_havana	protein_coding	ENST00000332408	ensembl_havana	4	protein_coding	transcript
19	50922198	-0.0761311	-2.7167	0.0066835	0.80595	havana	50922198	50926454	+	ENSG00000269404	SPIB-005	2	SPIB	ensembl_havana	protein_coding	ENST00000594188	havana	1	retained_intron	transcript
9	117085377	0.0761099	2.71594	0.00669882	0.80595	ensembl	117085377	117086584	+	ENSG00000229314	ORM1-201	4	ORM1	ensembl_havana	protein_coding	ENST00000538816	ensembl	1	protein_coding	transcript
7	150706025	-0.0761071	-2.71584	0.00670085	0.80595	havana	150706025	150709153	+	ENSG00000164867	NOS3-006	6	NOS3	ensembl_havana	protein_coding	ENST00000475017	havana	1	protein_coding	transcript
8	142443929	-0.076098	-2.71551	0.00670744	0.80595	havana	142443929	142517330	-	ENSG00000226807	MROH5-003	2	MROH5	havana	polymorphic_pseudogene	ENST00000521053	havana	1	nonsense_mediated_decay	transcript
1	24645812	0.0760949	2.7154	0.00670963	0.80595	ensembl_havana	24645812	24681808	+	ENSG00000158055	GRHL3-005	11	GRHL3	ensembl_havana	protein_coding	ENST00000361548	ensembl_havana	4	protein_coding	transcript
23	47004631	0.0760892	2.71519	0.00671375	0.80595	ensembl	47004631	47046211	+	ENSG00000182872	RBM10-201	11	RBM10	ensembl_havana	protein_coding	ENST00000329236	ensembl	7	protein_coding	transcript
10	135487297	0.0760828	2.71496	0.0067184	0.80595	havana	135487297	135488539	+	ENSG00000259139	DUX4L12-001	1	DUX4L12	havana	pseudogene	ENST00000556057	havana	1	unprocessed_pseudogene	transcript
8	64326191	0.0760824	2.71495	0.00671871	0.80595	havana	64326191	64382757	-	ENSG00000253205	CTD-3046C4.1-003	1	CTD-3046C4.1	havana	lincRNA	ENST00000522265	havana	1	lincRNA	transcript
11	72468816	0.0760816	2.71492	0.00671925	0.80595	havana	72468816	72497012	-	ENSG00000214530	STARD10-008	3	STARD10	ensembl_havana	protein_coding	ENST00000542989	havana	1	protein_coding	transcript
8	64321622	-0.0760804	-2.71488	0.00672017	0.80595	havana	64321622	64322015	+	ENSG00000215096	IFITM8P-001	3	IFITM8P	havana	pseudogene	ENST00000522529	havana	1	processed_pseudogene	transcript
7	43284962	0.0760705	2.71452	0.00672734	0.80595	havana	43284962	43288841	-	ENSG00000228680	AC004692.4-003	1	AC004692.4	havana	antisense	ENST00000458590	havana	1	antisense	transcript
19	9930817	0.0760687	2.71446	0.00672863	0.80595	havana	9930817	9931131	+	ENSG00000267119	RPL10P15-001	1	RPL10P15	havana	pseudogene	ENST00000585756	havana	1	processed_pseudogene	transcript
19	7753667	0.0760635	2.71427	0.0067324	0.80595	havana	7753667	7766997	-	ENSG00000104921	FCER2-002	10	FCER2	ensembl_havana	protein_coding	ENST00000597921	havana	1	protein_coding	transcript
9	74319716	0.0760609	2.71418	0.00673429	0.80595	havana	74319716	74327359	-	ENSG00000135048	TMEM2-014	9	TMEM2	ensembl_havana	protein_coding	ENST00000537329	havana	1	retained_intron	transcript
12	121958849	-0.0760503	-2.7138	0.00674199	0.80595	havana	121958849	121974140	-	ENSG00000089094	KDM2B-012	12	KDM2B	ensembl_havana	protein_coding	ENST00000541511	havana	1	protein_coding	transcript
12	56710721	-0.0760424	-2.71351	0.00674774	0.80595	ensembl_havana	56710721	56727790	-	ENSG00000135473	PAN2-002	10	PAN2	ensembl_havana	protein_coding	ENST00000257931	ensembl_havana	5	protein_coding	transcript
1	28696114	-0.0760245	-2.71287	0.00676072	0.80595	ensembl_havana	28696114	28826881	+	ENSG00000204138	PHACTR4-001	8	PHACTR4	ensembl_havana	protein_coding	ENST00000373839	ensembl_havana	3	protein_coding	transcript
2	111997401	0.0760208	2.71274	0.00676341	0.80595	havana	111997401	112252625	-	ENSG00000172965	MIR4435-1HG-015	10	MIR4435-1HG	ensembl_havana	lincRNA	ENST00000443467	havana	1	lincRNA	transcript
8	42401571	-0.0760166	-2.71259	0.00676646	0.80595	havana	42401571	42407869	+	ENSG00000176209	SMIM19-007	7	SMIM19	ensembl_havana	protein_coding	ENST00000490331	havana	2	protein_coding	transcript
19	7141521	0.0760079	2.71228	0.00677279	0.80595	havana	7141521	7143051	-	ENSG00000171105	INSR-006	9	INSR	ensembl_havana	protein_coding	ENST00000597211	havana	1	retained_intron	transcript
5	145860739	-0.076004	-2.71214	0.00677563	0.80595	havana	145860739	145891071	+	ENSG00000113649	TCERG1-002	7	TCERG1	ensembl_havana	protein_coding	ENST00000506524	havana	1	retained_intron	transcript
9	4679715	0.0759882	2.71157	0.00678717	0.80595	havana	4679715	4685475	+	ENSG00000106993	CDC37L1-003	7	CDC37L1	ensembl_havana	protein_coding	ENST00000479095	havana	1	processed_transcript	transcript
18	72994819	-0.0759872	-2.71153	0.00678796	0.80595	havana	72994819	73001898	+	ENSG00000179981	TSHZ1-004	9	TSHZ1	ensembl_havana	protein_coding	ENST00000584217	havana	1	retained_intron	transcript
13	28713170	0.0759809	2.7113	0.00679256	0.80595	ensembl_havana	28713170	28869472	+	ENSG00000152520	PAN3-001	9	PAN3	ensembl_havana	protein_coding	ENST00000399613	ensembl_havana	1	protein_coding	transcript
2	89434458	0.0759724	2.711	0.00679874	0.80595	havana	89434458	89434740	-	ENSG00000253732	IGKV2-19-001	1	IGKV2-19	havana	IG_V_pseudogene	ENST00000518132	havana	1	IG_V_pseudogene	transcript
11	117707727	-0.0759652	-2.71074	0.00680401	0.80595	ensembl_havana	117707727	117747897	-	ENSG00000137726	FXYD6-002	11	FXYD6	ensembl_havana	protein_coding	ENST00000526014	ensembl_havana	1	protein_coding	transcript
1	237955146	0.0759636	2.71069	0.00680517	0.80595	havana	237955146	237996058	+	ENSG00000198626	RYR2-004	11	RYR2	ensembl_havana	protein_coding	ENST00000608590	havana	1	processed_transcript	transcript
10	124690419	-0.0759517	-2.71026	0.00681392	0.806276	havana	124690419	124713827	-	ENSG00000119965	C10orf88-002	8	C10orf88	ensembl_havana	protein_coding	ENST00000368891	havana	5	processed_transcript	transcript
1	569076	-0.0759368	-2.70972	0.00682487	0.806584	havana	569076	569756	+	ENSG00000248527	MTATP6P1-001	1	MTATP6P1	havana	pseudogene	ENST00000514057	havana	1	unprocessed_pseudogene	transcript
5	79595497	-0.0759318	-2.70954	0.00682854	0.806584	havana	79595497	79598666	-	ENSG00000184188	CTC-512J14.7-001	6	CTC-512J14.7	havana	pseudogene	ENST00000507366	havana	1	processed_pseudogene	transcript
12	101017493	-0.0758692	-2.7073	0.00687463	0.808052	havana	101017493	101022064	+	ENSG00000139354	GAS2L3-007	6	GAS2L3	ensembl_havana	protein_coding	ENST00000552854	havana	1	nonsense_mediated_decay	transcript
11	1718425	0.075865	2.70715	0.00687773	0.808052	ensembl_havana	1718425	1718985	+	ENSG00000205864	KRTAP5-6-001	1	KRTAP5-6	ensembl_havana	protein_coding	ENST00000382160	ensembl_havana	1	protein_coding	transcript
3	178867315	0.0758648	2.70714	0.00687788	0.808052	havana	178867315	178916967	+	ENSG00000121879	PIK3CA-003	3	PIK3CA	ensembl_havana	protein_coding	ENST00000468036	havana	1	protein_coding	transcript
12	6379334	-0.0758548	-2.70678	0.00688526	0.808052	havana	6379334	6379591	-	ENSG00000256103	RP1-96H9.5-001	1	RP1-96H9.5	ensembl_havana	pseudogene	ENST00000537967	havana	1	processed_pseudogene	transcript
12	102437393	0.0758456	2.70645	0.00689206	0.808052	havana	102437393	102455769	-	ENSG00000120860	CCDC53-008	6	CCDC53	ensembl_havana	protein_coding	ENST00000326351	havana	7	retained_intron	transcript
1	145484751	0.0758455	2.70645	0.00689213	0.808052	havana	145484751	145507857	-	ENSG00000234222	RP11-315I20.1-008	2	RP11-315I20.1	havana	antisense	ENST00000598103	havana	1	antisense	transcript
18	2655737	0.0758434	2.70637	0.00689374	0.808052	ensembl_havana	2655737	2805015	+	ENSG00000101596	SMCHD1-001	10	SMCHD1	ensembl_havana	protein_coding	ENST00000320876	ensembl_havana	6	protein_coding	transcript
7	83548918	0.0758253	2.70572	0.00690714	0.808052	ensembl	83548918	83549019	-	ENSG00000222994	AC006322.1-201	1	AC006322.1	ensembl	miRNA	ENST00000411062	ensembl	1	miRNA	transcript
1	151694312	0.0758203	2.70554	0.00691087	0.808052	havana	151694312	151702082	+	ENSG00000178796	RIIAD1-003	8	RIIAD1	ensembl_havana	protein_coding	ENST00000451484	havana	2	processed_transcript	transcript
5	130799743	0.075797	2.70471	0.00692815	0.808052	havana	130799743	130808613	-	ENSG00000158987	RAPGEF6-011	15	RAPGEF6	ensembl_havana	protein_coding	ENST00000504919	havana	1	retained_intron	transcript
12	100466457	0.0757921	2.70453	0.00693184	0.808052	havana	100466457	100486709	-	ENSG00000111647	UHRF1BP1L-006	8	UHRF1BP1L	ensembl_havana	protein_coding	ENST00000548045	havana	1	protein_coding	transcript
3	137991922	0.0757887	2.70441	0.00693437	0.808052	havana	137991922	138006856	+	ENSG00000114098	ARMC8-022	13	ARMC8	ensembl_havana	protein_coding	ENST00000464181	havana	2	protein_coding	transcript
2	242275361	-0.0757589	-2.70334	0.00695657	0.808052	havana	242275361	242276947	+	ENSG00000168385	SEPT2-043	13	SEPT2	ensembl_havana	protein_coding	ENST00000476841	havana	1	retained_intron	transcript
8	100973279	-0.0757524	-2.70311	0.00696139	0.808052	havana	100973279	101117847	-	ENSG00000132554	RGS22-004	15	RGS22	ensembl_havana	protein_coding	ENST00000523287	havana	1	protein_coding	transcript
2	152126979	0.0757484	2.70296	0.00696439	0.808052	ensembl_havana	152126979	152146571	-	ENSG00000123609	NMI-001	6	NMI	ensembl_havana	protein_coding	ENST00000243346	ensembl_havana	5	protein_coding	transcript
11	69860964	0.0757286	2.70225	0.0069792	0.808052	havana	69860964	69867165	-	ENSG00000254605	RP11-626H12.2-001	1	RP11-626H12.2	havana	lincRNA	ENST00000528507	havana	1	lincRNA	transcript
8	124428965	-0.0757135	-2.70171	0.00699053	0.808052	ensembl_havana	124428965	124454261	+	ENSG00000156795	WDYHV1-001	2	WDYHV1	ensembl_havana	protein_coding	ENST00000287387	ensembl_havana	2	protein_coding	transcript
2	179188297	0.0757014	2.70128	0.00699961	0.808052	havana	179188297	179197428	+	ENSG00000079156	OSBPL6-008	12	OSBPL6	ensembl_havana	protein_coding	ENST00000477097	havana	1	processed_transcript	transcript
11	22688161	0.0756967	2.70111	0.00700312	0.808052	ensembl_havana	22688161	22834601	+	ENSG00000148935	GAS2-001	6	GAS2	ensembl_havana	protein_coding	ENST00000454584	ensembl_havana	2	protein_coding	transcript
12	61624940	0.0756932	2.70098	0.00700582	0.808052	havana	61624940	61626718	-	ENSG00000257308	RP11-471N19.1-001	1	RP11-471N19.1	havana	pseudogene	ENST00000548612	havana	1	processed_pseudogene	transcript
5	64867913	0.0756893	2.70084	0.00700872	0.808052	havana	64867913	64878939	+	ENSG00000113593	PPWD1-012	7	PPWD1	ensembl_havana	protein_coding	ENST00000514172	havana	1	nonsense_mediated_decay	transcript
3	39304985	-0.0756856	-2.70071	0.00701153	0.808052	ensembl_havana	39304985	39321525	-	ENSG00000168329	CX3CR1-001	9	CX3CR1	ensembl_havana	protein_coding	ENST00000399220	ensembl_havana	2	protein_coding	transcript
10	95517642	0.0756822	2.70058	0.00701407	0.808052	ensembl_havana	95517642	95557916	+	ENSG00000108231	LGI1-001	7	LGI1	ensembl_havana	protein_coding	ENST00000371418	ensembl_havana	4	protein_coding	transcript
4	1165788	-0.075666	-2.7	0.00702624	0.808052	havana	1165788	1166958	-	ENSG00000159674	SPON2-006	7	SPON2	ensembl_havana	protein_coding	ENST00000514490	havana	1	protein_coding	transcript
20	34129770	0.075645	2.69925	0.00704208	0.808052	ensembl_havana	34129770	34145405	+	ENSG00000125991	ERGIC3-001	14	ERGIC3	ensembl_havana	protein_coding	ENST00000348547	ensembl_havana	2	protein_coding	transcript
5	94842681	-0.0756417	-2.69913	0.00704462	0.808052	havana	94842681	94857790	-	ENSG00000198677	TTC37-010	6	TTC37	ensembl_havana	protein_coding	ENST00000507805	havana	1	retained_intron	transcript
4	113195228	0.0756231	2.69846	0.00705868	0.808052	ensembl	113195228	113195309	+	ENSG00000222306	Y_RNA.650-201	1	Y_RNA	ensembl	misc_RNA	ENST00000410374	ensembl	1	misc_RNA	transcript
15	72978561	0.0756194	2.69833	0.00706145	0.808052	havana	72978561	73029911	+	ENSG00000140463	BBS4-005	9	BBS4	ensembl_havana	protein_coding	ENST00000562084	havana	1	nonsense_mediated_decay	transcript
16	21436084	-0.0756173	-2.69826	0.00706306	0.808052	havana	21436084	21459360	-	ENSG00000169246	NPIPB3-006	12	NPIPB3	ensembl_havana	protein_coding	ENST00000543368	havana	1	retained_intron	transcript
1	12916941	0.0756094	2.69797	0.007069	0.808052	ensembl_havana	12916941	12921764	+	ENSG00000120952	PRAMEF2-001	4	PRAMEF2	ensembl_havana	protein_coding	ENST00000240189	ensembl_havana	2	protein_coding	transcript
4	150509142	0.0756032	2.69775	0.00707375	0.808052	havana	150509142	150817385	-	ENSG00000234828	RP11-526A4.1-003	3	RP11-526A4.1	havana	lincRNA	ENST00000508106	havana	1	lincRNA	transcript
9	140500155	-0.0756025	-2.69773	0.00707423	0.808052	havana	140500155	140509137	+	ENSG00000197070	ARRDC1-006	9	ARRDC1	ensembl_havana	protein_coding	ENST00000419386	havana	1	protein_coding	transcript
2	77247462	0.0755829	2.69702	0.00708911	0.808052	ensembl	77247462	77247547	-	ENSG00000211984	AC079117.2-201	2	AC079117.2	ensembl	miRNA	ENST00000390695	ensembl	2	miRNA	transcript
8	126953373	-0.0755734	-2.69668	0.00709631	0.808052	havana	126953373	126963433	-	ENSG00000245164	LINC00861-001	2	LINC00861	havana	lincRNA	ENST00000500989	havana	2	lincRNA	transcript
17	44052858	0.0755731	2.69667	0.0070966	0.808052	havana	44052858	44057872	+	ENSG00000186868	MAPT-014	11	MAPT	ensembl_havana	protein_coding	ENST00000572440	havana	1	retained_intron	transcript
17	78519466	0.0755644	2.69636	0.00710318	0.808052	havana	78519466	78567605	+	ENSG00000141564	RPTOR-007	9	RPTOR	ensembl_havana	protein_coding	ENST00000573746	havana	1	processed_transcript	transcript
20	55966484	-0.0755625	-2.69629	0.00710464	0.808052	ensembl_havana	55966484	55982769	+	ENSG00000132819	RBM38-004	12	RBM38	ensembl_havana	protein_coding	ENST00000440234	ensembl_havana	2	protein_coding	transcript
21	10996026	0.07555	2.69584	0.00711416	0.808052	havana	10996026	11058323	-	ENSG00000187172	BAGE2-002	11	BAGE2	ensembl_havana	pseudogene	ENST00000496773	havana	1	transcribed_unprocessed_pseudogene	transcript
17	40925482	0.075543	2.69559	0.00711945	0.808052	havana	40925482	40927366	+	ENSG00000131475	VPS25-006	2	VPS25	ensembl_havana	protein_coding	ENST00000589219	havana	1	retained_intron	transcript
7	99758352	0.0755383	2.69542	0.00712304	0.808052	havana	99758352	99765765	-	ENSG00000197093	GAL3ST4-008	6	GAL3ST4	ensembl_havana	protein_coding	ENST00000498000	havana	1	processed_transcript	transcript
2	64751465	0.0755261	2.69498	0.00713239	0.808052	ensembl	64751465	64820131	+	ENSG00000119844	AFTPH-201	10	AFTPH	ensembl_havana	protein_coding	ENST00000238855	ensembl	7	protein_coding	transcript
9	35723101	-0.0755259	-2.69498	0.00713251	0.808052	havana	35723101	35732101	-	ENSG00000137076	TLN1-002	14	TLN1	ensembl_havana	protein_coding	ENST00000378192	havana	2	retained_intron	transcript
1	1246986	0.0755108	2.69444	0.00714405	0.808052	havana	1246986	1260017	-	ENSG00000127054	CPSF3L-007	14	CPSF3L	ensembl_havana	protein_coding	ENST00000421495	havana	2	protein_coding	transcript
3	128764606	0.075505	2.69422	0.00714854	0.808052	havana	128764606	128765764	+	ENSG00000249505	RP11-434H6.2-001	1	RP11-434H6.2	havana	pseudogene	ENST00000510422	havana	1	processed_pseudogene	transcript
12	72003478	-0.0754852	-2.69352	0.00716367	0.808052	havana	72003478	72057599	-	ENSG00000133858	ZFC3H1-004	11	ZFC3H1	ensembl_havana	protein_coding	ENST00000552994	havana	1	nonsense_mediated_decay	transcript
3	158458206	0.0754805	2.69335	0.00716727	0.808052	ensembl_havana	158458206	158461381	+	ENSG00000240207	RP11-379F4.4-001	2	RP11-379F4.4	ensembl_havana	antisense	ENST00000477589	ensembl_havana	1	antisense	transcript
6	146185381	0.0754297	2.69152	0.00720633	0.808052	havana	146185381	146214490	-	ENSG00000146414	SHPRH-002	11	SHPRH	ensembl_havana	protein_coding	ENST00000417762	havana	1	protein_coding	transcript
20	9495008	-0.0754204	-2.69119	0.00721351	0.808052	ensembl_havana	9495008	9511171	+	ENSG00000125869	LAMP5-001	5	LAMP5	ensembl_havana	protein_coding	ENST00000246070	ensembl_havana	2	protein_coding	transcript
2	238241611	-0.07542	-2.69117	0.00721385	0.808052	havana	238241611	238243429	-	ENSG00000163359	COL6A3-006	11	COL6A3	ensembl_havana	protein_coding	ENST00000493608	havana	1	processed_transcript	transcript
22	31677580	-0.0754199	-2.69117	0.00721394	0.808052	havana	31677580	31686740	-	ENSG00000100100	PIK3IP1-003	8	PIK3IP1	ensembl_havana	protein_coding	ENST00000480654	havana	1	retained_intron	transcript
23	38080644	0.075416	2.69103	0.00721692	0.808052	havana	38080644	38082920	+	ENSG00000226679	RP13-43E11.1-001	1	RP13-43E11.1	havana	antisense	ENST00000423919	havana	1	antisense	transcript
14	36840370	0.0754112	2.69086	0.00722062	0.808052	havana	36840370	36841588	+	ENSG00000188831	DPPA3P2-002	3	DPPA3P2	ensembl_havana	pseudogene	ENST00000557188	havana	1	processed_transcript	transcript
1	54511159	-0.0754002	-2.69046	0.00722915	0.808052	havana	54511159	54518865	-	ENSG00000116209	TMEM59-004	7	TMEM59	ensembl_havana	protein_coding	ENST00000371337	havana	3	protein_coding	transcript
7	141301021	0.0753981	2.69039	0.00723071	0.808052	havana	141301021	141316168	+	ENSG00000006530	AGK-010	11	AGK	ensembl_havana	protein_coding	ENST00000496273	havana	1	processed_transcript	transcript
2	131414572	-0.0753666	-2.68926	0.0072551	0.808052	ensembl	131414572	131414880	+	ENSG00000257010	AC140481.1-201	1	AC140481.1	ensembl	pseudogene	ENST00000535037	ensembl	1	processed_pseudogene	transcript
15	42114848	0.0753577	2.68894	0.00726204	0.808052	havana	42114848	42115674	+	ENSG00000137802	MAPKBP1-016	9	MAPKBP1	ensembl_havana	protein_coding	ENST00000512433	havana	1	retained_intron	transcript
3	112251356	0.0753559	2.68888	0.00726341	0.808052	ensembl_havana	112251356	112280810	-	ENSG00000144848	ATG3-001	6	ATG3	ensembl_havana	protein_coding	ENST00000283290	ensembl_havana	5	protein_coding	transcript
17	57274914	-0.0753524	-2.68875	0.00726619	0.808052	havana	57274914	57275234	+	ENSG00000068489	PRR11-007	8	PRR11	ensembl_havana	protein_coding	ENST00000582004	havana	1	protein_coding	transcript
12	49521569	-0.075346	-2.68852	0.00727116	0.808052	ensembl_havana	49521569	49525178	-	ENSG00000123416	TUBA1B-002	11	TUBA1B	ensembl_havana	protein_coding	ENST00000332858	ensembl_havana	6	retained_intron	transcript
9	43162901	-0.0753425	-2.68839	0.00727386	0.808052	havana	43162901	43169024	+	ENSG00000234344	MEP1AP3-001	1	MEP1AP3	havana	pseudogene	ENST00000447493	havana	1	unprocessed_pseudogene	transcript
2	127413760	-0.0753406	-2.68832	0.00727536	0.808052	ensembl_havana	127413760	127454240	+	ENSG00000136732	GYPC-002	10	GYPC	ensembl_havana	protein_coding	ENST00000409836	ensembl_havana	3	protein_coding	transcript
12	51401928	0.0753146	2.68739	0.00729559	0.808052	havana	51401928	51420162	-	ENSG00000110911	SLC11A2-019	10	SLC11A2	ensembl_havana	protein_coding	ENST00000550329	havana	1	retained_intron	transcript
11	117857109	-0.0753066	-2.68711	0.00730179	0.808052	havana	117857109	117870503	+	ENSG00000110324	IL10RA-003	5	IL10RA	ensembl_havana	protein_coding	ENST00000526544	havana	1	nonsense_mediated_decay	transcript
20	58296265	-0.0752984	-2.68681	0.00730822	0.808052	ensembl_havana	58296265	58422766	+	ENSG00000087495	PHACTR3-002	12	PHACTR3	ensembl_havana	protein_coding	ENST00000395636	ensembl_havana	2	protein_coding	transcript
5	149781715	-0.0752953	-2.6867	0.00731061	0.808052	ensembl_havana	149781715	149792314	-	ENSG00000019582	CD74-003	10	CD74	ensembl_havana	protein_coding	ENST00000009530	ensembl_havana	7	protein_coding	transcript
11	66202551	-0.075287	-2.6864	0.00731711	0.808052	havana	66202551	66234209	-	ENSG00000174547	MRPL11-003	9	MRPL11	ensembl_havana	protein_coding	ENST00000524576	havana	1	processed_transcript	transcript
2	8992820	-0.075284	-2.6863	0.00731944	0.808052	ensembl_havana	8992820	9143942	-	ENSG00000143797	MBOAT2-001	7	MBOAT2	ensembl_havana	protein_coding	ENST00000305997	ensembl_havana	3	protein_coding	transcript
14	60646100	0.0752835	2.68628	0.00731986	0.808052	havana	60646100	60646734	+	ENSG00000258563	PSMA3P-001	2	PSMA3P	havana	pseudogene	ENST00000555485	havana	2	processed_pseudogene	transcript
11	62490336	-0.0752814	-2.6862	0.00732146	0.808052	havana	62490336	62491457	-	ENSG00000214753	HNRNPUL2-002	2	HNRNPUL2	ensembl_havana	protein_coding	ENST00000540127	havana	1	retained_intron	transcript
5	176733818	0.0752733	2.68591	0.00732784	0.808052	ensembl_havana	176733818	176738896	-	ENSG00000213347	MXD3-002	6	MXD3	ensembl_havana	protein_coding	ENST00000423571	ensembl_havana	2	protein_coding	transcript
1	24086872	0.0752536	2.6852	0.00734326	0.808052	havana	24086872	24104777	-	ENSG00000236810	RP5-886K2.3-001	1	RP5-886K2.3	havana	antisense	ENST00000427796	havana	1	antisense	transcript
18	57636670	0.0752532	2.68519	0.00734352	0.808052	havana	57636670	57638628	+	ENSG00000267497	NFE2L3P1-001	1	NFE2L3P1	havana	pseudogene	ENST00000588207	havana	1	processed_pseudogene	transcript
4	81256923	0.0752531	2.68519	0.00734361	0.808052	ensembl_havana	81256923	81884766	+	ENSG00000197826	C4orf22-003	7	C4orf22	ensembl_havana	protein_coding	ENST00000508675	ensembl_havana	1	protein_coding	transcript
2	131185304	0.0752383	2.68466	0.00735523	0.808052	havana	131185304	131186798	+	ENSG00000230646	KLF2P2-001	1	KLF2P2	havana	pseudogene	ENST00000416807	havana	1	processed_pseudogene	transcript
8	8097891	-0.0752301	-2.68436	0.00736168	0.808052	ensembl_havana	8097891	8102385	+	ENSG00000173295	FAM86B3P-005	3	FAM86B3P	ensembl_havana	pseudogene	ENST00000310542	ensembl_havana	3	processed_transcript	transcript
1	156278805	-0.0752281	-2.68429	0.00736329	0.808052	havana	156278805	156308038	-	ENSG00000163468	CCT3-016	10	CCT3	ensembl_havana	protein_coding	ENST00000368262	havana	3	nonsense_mediated_decay	transcript
23	101856065	0.0752195	2.68398	0.00737004	0.808052	havana	101856065	101859081	+	ENSG00000125962	ARMCX5-005	10	ARMCX5	ensembl_havana	protein_coding	ENST00000372742	havana	1	protein_coding	transcript
15	76635983	0.075215	2.68382	0.00737359	0.808052	havana	76635983	76636706	+	ENSG00000270036	RP11-685G9.4-001	1	RP11-685G9.4	havana	lincRNA	ENST00000602530	havana	1	lincRNA	transcript
5	148443066	0.0752043	2.68344	0.00738197	0.808052	havana	148443066	148446548	+	ENSG00000250072	CTC-529P8.1-001	1	CTC-529P8.1	havana	lincRNA	ENST00000507318	havana	1	lincRNA	transcript
3	42947223	0.0751916	2.68298	0.00739196	0.808052	ensembl_havana	42947223	42959133	+	ENSG00000182983	ZNF662-001	10	ZNF662	ensembl_havana	protein_coding	ENST00000440367	ensembl_havana	2	protein_coding	transcript
10	120692186	0.0751855	2.68276	0.0073968	0.808052	havana	120692186	120692807	-	ENSG00000213574	LDHAP5-001	2	LDHAP5	havana	pseudogene	ENST00000394996	havana	2	processed_pseudogene	transcript
7	141438158	-0.0751807	-2.68259	0.0074006	0.808052	havana	141438158	141441490	+	ENSG00000106028	SSBP1-002	6	SSBP1	ensembl_havana	protein_coding	ENST00000496622	havana	1	retained_intron	transcript
17	26906834	0.0751801	2.68257	0.00740105	0.808052	havana	26906834	26910636	-	ENSG00000076382	SPAG5-007	12	SPAG5	ensembl_havana	protein_coding	ENST00000578230	havana	1	nonsense_mediated_decay	transcript
1	160326688	-0.0751724	-2.68229	0.00740716	0.808052	havana	160326688	160328438	+	ENSG00000162736	NCSTN-013	11	NCSTN	ensembl_havana	protein_coding	ENST00000469159	havana	1	processed_transcript	transcript
2	70436576	0.0751713	2.68225	0.00740798	0.808052	ensembl_havana	70436576	70475773	-	ENSG00000116001	TIA1-001	11	TIA1	ensembl_havana	protein_coding	ENST00000433529	ensembl_havana	2	protein_coding	transcript
10	132890654	-0.0751704	-2.68222	0.00740869	0.808052	havana	132890654	133058599	-	ENSG00000176769	TCERG1L-001	9	TCERG1L	ensembl_havana	protein_coding	ENST00000483040	havana	1	retained_intron	transcript
2	101008327	0.0751594	2.68182	0.00741742	0.808052	ensembl_havana	101008327	101034118	-	ENSG00000115526	CHST10-001	6	CHST10	ensembl_havana	protein_coding	ENST00000264249	ensembl_havana	3	protein_coding	transcript
1	161179655	0.0751517	2.68155	0.00742348	0.808052	havana	161179655	161184185	+	ENSG00000158864	NDUFS2-014	8	NDUFS2	ensembl_havana	protein_coding	ENST00000465923	havana	1	processed_transcript	transcript
11	64084163	0.0751457	2.68133	0.00742829	0.808052	ensembl_havana	64084163	64085556	-	ENSG00000173113	TRMT112-001	2	TRMT112	ensembl_havana	protein_coding	ENST00000544844	ensembl_havana	1	protein_coding	transcript
12	8073667	-0.0751407	-2.68115	0.00743222	0.808052	havana	8073667	8075885	-	ENSG00000059804	SLC2A3-006	11	SLC2A3	ensembl_havana	protein_coding	ENST00000469295	havana	1	retained_intron	transcript
2	239756673	-0.0751339	-2.68091	0.00743765	0.808052	ensembl_havana	239756673	239795893	+	ENSG00000233608	TWIST2-001	2	TWIST2	ensembl_havana	protein_coding	ENST00000448943	ensembl_havana	2	protein_coding	transcript
5	179041687	-0.0751262	-2.68063	0.00744371	0.808052	havana	179041687	179045044	-	ENSG00000169045	HNRNPH1-034	13	HNRNPH1	ensembl_havana	protein_coding	ENST00000519033	havana	1	protein_coding	transcript
6	29694446	-0.0751214	-2.68046	0.00744751	0.808052	havana	29694446	29694916	-	ENSG00000239257	RPL23AP1-001	1	RPL23AP1	havana	pseudogene	ENST00000428990	havana	1	transcribed_processed_pseudogene	transcript
14	52433721	0.075119	2.68037	0.00744944	0.808052	havana	52433721	52436518	-	ENSG00000259007	RP11-463J10.3-001	1	RP11-463J10.3	havana	antisense	ENST00000553603	havana	1	antisense	transcript
4	16587599	0.0751099	2.68005	0.00745665	0.808052	havana	16587599	16628616	-	ENSG00000169744	LDB2-018	8	LDB2	ensembl_havana	protein_coding	ENST00000503829	havana	1	processed_transcript	transcript
8	125507713	0.0751025	2.67978	0.00746253	0.808052	havana	125507713	125551350	-	ENSG00000147687	TATDN1-007	12	TATDN1	ensembl_havana	protein_coding	ENST00000519776	havana	1	nonsense_mediated_decay	transcript
2	61720773	0.0750895	2.67931	0.00747292	0.808052	havana	61720773	61722708	-	ENSG00000082898	XPO1-027	12	XPO1	ensembl_havana	protein_coding	ENST00000460037	havana	1	retained_intron	transcript
20	30136865	-0.0750876	-2.67925	0.00747438	0.808052	havana	30136865	30138274	+	ENSG00000101294	HM13-010	12	HM13	ensembl_havana	protein_coding	ENST00000464173	havana	1	processed_transcript	transcript
3	27404057	0.0750749	2.67879	0.00748454	0.808052	ensembl	27404057	27404149	-	ENSG00000221573	AC099535.1-201	1	AC099535.1	ensembl	miRNA	ENST00000408646	ensembl	1	miRNA	transcript
20	1099241	-0.0750693	-2.67859	0.00748902	0.808052	ensembl_havana	1099241	1149022	+	ENSG00000125818	PSMF1-006	13	PSMF1	ensembl_havana	protein_coding	ENST00000335877	ensembl_havana	6	protein_coding	transcript
16	72088491	-0.0750686	-2.67857	0.00748953	0.808052	havana	72088491	72094954	+	ENSG00000257017	HP-001	4	HP	ensembl_havana	protein_coding	ENST00000570083	havana	1	protein_coding	transcript
1	113466045	0.0750632	2.67837	0.00749388	0.808052	havana	113466045	113466959	+	ENSG00000229020	AKR7A2P1-001	4	AKR7A2P1	havana	pseudogene	ENST00000460134	havana	2	processed_pseudogene	transcript
1	18081808	-0.0750562	-2.67812	0.00749942	0.808052	ensembl_havana	18081808	18153558	+	ENSG00000117148	ACTL8-001	6	ACTL8	ensembl_havana	protein_coding	ENST00000375406	ensembl_havana	1	protein_coding	transcript
5	9863035	0.0750505	2.67792	0.00750399	0.808052	havana	9863035	9902790	-	ENSG00000249781	CTD-2143L24.1-006	2	CTD-2143L24.1	havana	lincRNA	ENST00000606169	havana	1	lincRNA	transcript
20	34291532	0.0750494	2.67788	0.00750486	0.808052	ensembl_havana	34291532	34329873	-	ENSG00000131051	RBM39-002	16	RBM39	ensembl_havana	protein_coding	ENST00000253363	ensembl_havana	6	protein_coding	transcript
6	31590856	0.0750482	2.67783	0.00750587	0.808052	ensembl	31590856	31590987	+	ENSG00000200816	SNORA38-201	1	SNORA38	ensembl	snoRNA	ENST00000363946	ensembl	1	snoRNA	transcript
8	93156484	-0.0750398	-2.67753	0.00751257	0.808052	ensembl	93156484	93156552	-	ENSG00000233778	RP11-777J24.1-201	2	RP11-777J24.1	ensembl_havana	pseudogene	ENST00000430661	ensembl	1	processed_pseudogene	transcript
11	1970770	0.0750311	2.67722	0.0075195	0.808052	havana	1970770	1972251	+	ENSG00000214026	MRPL23-008	6	MRPL23	ensembl_havana	protein_coding	ENST00000486931	havana	1	processed_transcript	transcript
14	72052998	0.0750204	2.67684	0.00752812	0.808052	havana	72052998	72206118	+	ENSG00000197555	SIPA1L1-001	5	SIPA1L1	ensembl_havana	protein_coding	ENST00000358550	havana	2	protein_coding	transcript
22	22804540	0.0750051	2.67629	0.00754035	0.808052	havana	22804540	22804990	+	ENSG00000253631	IGLV7-35-001	1	IGLV7-35	havana	IG_V_pseudogene	ENST00000523314	havana	1	IG_V_pseudogene	transcript
3	49139052	-0.0749939	-2.67589	0.00754934	0.808052	havana	49139052	49142179	-	ENSG00000172053	QARS-023	10	QARS	ensembl_havana	protein_coding	ENST00000452739	havana	1	protein_coding	transcript
14	19892138	0.0749881	2.67568	0.00755404	0.808052	havana	19892138	19921455	-	ENSG00000244306	CTD-2314B22.3-015	5	CTD-2314B22.3	ensembl_havana	lincRNA	ENST00000548875	havana	1	lincRNA	transcript
22	46926205	0.0749804	2.6754	0.00756025	0.808052	havana	46926205	46930097	-	ENSG00000075275	CELSR1-004	12	CELSR1	ensembl_havana	protein_coding	ENST00000497509	havana	1	processed_transcript	transcript
5	137890571	0.0749687	2.67498	0.00756966	0.808052	ensembl_havana	137890571	137911133	-	ENSG00000113013	HSPA9-001	8	HSPA9	ensembl_havana	protein_coding	ENST00000297185	ensembl_havana	3	protein_coding	transcript
2	66585381	0.0749595	2.67465	0.00757708	0.808052	ensembl	66585381	66585460	-	ENSG00000264525	MIR4778-201	1	MIR4778	ensembl	miRNA	ENST00000577635	ensembl	1	miRNA	transcript
5	134460070	0.074956	2.67453	0.00757988	0.808052	havana	134460070	134466939	-	ENSG00000248482	CTC-276P9.3-001	1	CTC-276P9.3	havana	lincRNA	ENST00000509530	havana	1	lincRNA	transcript
15	75648133	-0.0749479	-2.67424	0.0075864	0.808052	havana	75648133	75649298	-	ENSG00000140400	MAN2C1-013	10	MAN2C1	ensembl_havana	protein_coding	ENST00000564929	havana	1	retained_intron	transcript
9	18717972	0.0749333	2.67371	0.00759821	0.808052	havana	18717972	18718524	-	ENSG00000236857	RP11-503K16.2-001	3	RP11-503K16.2	havana	pseudogene	ENST00000412709	havana	3	processed_pseudogene	transcript
1	147380083	0.074914	2.67302	0.00761387	0.808052	havana	147380083	147381384	+	ENSG00000121634	GJA8-001	4	GJA8	ensembl_havana	protein_coding	ENST00000369235	havana	1	protein_coding	transcript
17	40925454	-0.074893	-2.67226	0.00763087	0.808052	ensembl_havana	40925454	40931617	+	ENSG00000131475	VPS25-001	2	VPS25	ensembl_havana	protein_coding	ENST00000253794	ensembl_havana	2	protein_coding	transcript
5	7373230	-0.0748919	-2.67223	0.00763174	0.808052	havana	7373230	7379903	+	ENSG00000223597	CTD-2296D1.5-001	2	CTD-2296D1.5	havana	lincRNA	ENST00000500616	havana	2	lincRNA	transcript
15	57544397	0.0748912	2.6722	0.00763234	0.808052	havana	57544397	57565362	+	ENSG00000140262	TCF12-011	13	TCF12	ensembl_havana	protein_coding	ENST00000561449	havana	1	processed_transcript	transcript
2	232354915	-0.07488	-2.6718	0.00764141	0.808052	ensembl	232354915	232355000	-	ENSG00000263774	AC017104.1-201	1	AC017104.1	ensembl	miRNA	ENST00000584251	ensembl	1	miRNA	transcript
13	98981034	0.0748739	2.67158	0.00764634	0.808052	havana	98981034	98997864	+	ENSG00000152767	FARP1-035	11	FARP1	ensembl_havana	protein_coding	ENST00000601133	havana	1	processed_transcript	transcript
23	148558521	-0.0748689	-2.6714	0.00765046	0.808052	ensembl_havana	148558521	148586877	-	ENSG00000010404	IDS-001	13	IDS	ensembl_havana	protein_coding	ENST00000340855	ensembl_havana	6	protein_coding	transcript
2	76672205	0.0748672	2.67134	0.00765178	0.808052	ensembl	76672205	76672536	-	ENSG00000200488	RN7SKP203-201	1	RN7SKP203	ensembl	misc_RNA	ENST00000363618	ensembl	1	misc_RNA	transcript
2	105486304	0.0748623	2.67116	0.00765581	0.808052	havana	105486304	105489053	-	ENSG00000229743	LINC01159-002	2	LINC01159	havana	antisense	ENST00000434764	havana	1	antisense	transcript
2	90300126	-0.0748621	-2.67116	0.00765592	0.808052	ensembl	90300126	90300402	+	ENSG00000234047	AC113612.1-201	1	AC113612.1	ensembl	pseudogene	ENST00000424815	ensembl	1	pseudogene	transcript
2	96455402	-0.0748617	-2.67114	0.00765632	0.808052	ensembl_havana	96455402	96463594	+	ENSG00000237510	AC008268.2-002	3	AC008268.2	ensembl_havana	pseudogene	ENST00000471661	ensembl_havana	1	retained_intron	transcript
17	38288244	0.0748583	2.67102	0.00765903	0.808052	havana	38288244	38292371	+	ENSG00000188895	MSL1-007	7	MSL1	ensembl_havana	protein_coding	ENST00000580086	havana	1	retained_intron	transcript
9	46826492	-0.0748491	-2.67069	0.00766653	0.808052	havana	46826492	46833319	+	ENSG00000232827	RP11-211N8.7-001	2	RP11-211N8.7	havana	lincRNA	ENST00000428440	havana	1	lincRNA	transcript
12	50490442	-0.0748374	-2.67027	0.00767612	0.808052	havana	50490442	50492880	+	ENSG00000066117	SMARCD1-006	10	SMARCD1	ensembl_havana	protein_coding	ENST00000550280	havana	1	retained_intron	transcript
6	111195973	0.0748366	2.67024	0.0076767	0.808052	ensembl_havana	111195973	111216916	+	ENSG00000123505	AMD1-003	10	AMD1	ensembl_havana	protein_coding	ENST00000368885	ensembl_havana	3	protein_coding	transcript
12	22354402	-0.074834	-2.67015	0.00767883	0.808052	havana	22354402	22421547	-	ENSG00000111728	ST8SIA1-008	6	ST8SIA1	ensembl_havana	protein_coding	ENST00000545494	havana	1	processed_transcript	transcript
7	85010434	-0.074834	-2.67015	0.00767886	0.808052	havana	85010434	85010691	-	ENSG00000230614	AC073958.2-001	3	AC073958.2	havana	pseudogene	ENST00000429273	havana	1	processed_pseudogene	transcript
5	147691982	0.0748284	2.66995	0.00768342	0.808052	havana	147691982	147693774	+	ENSG00000145879	SPINK7-004	6	SPINK7	ensembl_havana	protein_coding	ENST00000514394	havana	1	processed_transcript	transcript
10	72149182	0.0748274	2.66991	0.00768427	0.808052	ensembl	72149182	72149937	+	ENSG00000224725	CEP57L1P1-201	2	CEP57L1P1	ensembl_havana	pseudogene	ENST00000437376	ensembl	2	processed_pseudogene	transcript
17	28884130	0.0748255	2.66984	0.00768583	0.808052	havana	28884130	28890511	+	ENSG00000266733	TBC1D29-004	1	TBC1D29	ensembl_havana	protein_coding	ENST00000580161	havana	1	protein_coding	transcript
23	107018348	0.0748231	2.66976	0.00768774	0.808052	havana	107018348	107019488	-	ENSG00000157514	TSC22D3-010	12	TSC22D3	ensembl_havana	protein_coding	ENST00000506724	havana	1	protein_coding	transcript
14	19650037	-0.0748167	-2.66953	0.00769299	0.808052	havana	19650037	19687565	+	ENSG00000225210	AL589743.1-003	5	AL589743.1	ensembl_havana	lincRNA	ENST00000418499	havana	3	lincRNA	transcript
17	26583401	0.0748019	2.669	0.00770505	0.808052	havana	26583401	26583695	-	ENSG00000263788	CTD-2008P7.7-001	1	CTD-2008P7.7	havana	pseudogene	ENST00000581722	havana	1	processed_pseudogene	transcript
7	116712126	0.0748007	2.66895	0.00770609	0.808052	havana	116712126	116730834	-	ENSG00000226367	ST7-AS2-001	1	ST7-AS2	havana	antisense	ENST00000456577	havana	1	antisense	transcript
17	57733322	0.0747967	2.66881	0.00770931	0.808052	havana	57733322	57741353	+	ENSG00000141367	CLTC-005	7	CLTC	ensembl_havana	protein_coding	ENST00000483176	havana	2	nonsense_mediated_decay	transcript
10	60085374	-0.0747924	-2.66865	0.00771289	0.808052	havana	60085374	60086790	-	ENSG00000261076	RP11-179B15.6-001	1	RP11-179B15.6	havana	lincRNA	ENST00000562575	havana	1	lincRNA	transcript
10	67375394	0.0747856	2.66841	0.00771843	0.808052	havana	67375394	67526299	+	ENSG00000228065	RP11-222A11.1-015	6	RP11-222A11.1	havana	lincRNA	ENST00000595269	havana	1	lincRNA	transcript
23	64887537	-0.0747796	-2.6682	0.00772336	0.808052	ensembl_havana	64887537	64961791	+	ENSG00000147065	MSN-001	12	MSN	ensembl_havana	protein_coding	ENST00000360270	ensembl_havana	5	protein_coding	transcript
8	144661898	-0.0747771	-2.66811	0.00772541	0.808052	havana	144661898	144666421	-	ENSG00000104529	EEF1D-008	13	EEF1D	ensembl_havana	protein_coding	ENST00000527741	havana	1	retained_intron	transcript
2	10923519	-0.0747595	-2.66747	0.00773987	0.808934	ensembl_havana	10923519	10972611	-	ENSG00000143870	PDIA6-002	8	PDIA6	ensembl_havana	protein_coding	ENST00000404371	ensembl_havana	2	protein_coding	transcript
11	66115686	0.0747424	2.66686	0.00775396	0.809018	havana	66115686	66132275	+	ENSG00000255468	RP11-867G23.8-004	2	RP11-867G23.8	havana	protein_coding	ENST00000580881	havana	1	processed_transcript	transcript
20	55204358	-0.0747372	-2.66667	0.00775822	0.809018	ensembl_havana	55204358	55214339	+	ENSG00000087510	TFAP2C-001	5	TFAP2C	ensembl_havana	protein_coding	ENST00000201031	ensembl_havana	2	protein_coding	transcript
19	12988852	-0.0747277	-2.66633	0.007766	0.809018	havana	12988852	12989648	-	ENSG00000105612	DNASE2-003	4	DNASE2	ensembl_havana	protein_coding	ENST00000586547	havana	1	retained_intron	transcript
5	101917072	-0.0747268	-2.6663	0.00776674	0.809018	havana	101917072	101953293	+	ENSG00000250958	LINC00492-001	1	LINC00492	havana	lincRNA	ENST00000504436	havana	1	lincRNA	transcript
7	35903162	-0.0747219	-2.66613	0.0077708	0.809018	havana	35903162	35913728	+	ENSG00000122545	SEPT7-006	13	SEPT7	ensembl_havana	protein_coding	ENST00000473201	havana	1	retained_intron	transcript
16	22502186	-0.0746884	-2.66492	0.00779852	0.810526	havana	22502186	22525458	+	ENSG00000243716	NPIPB5-009	6	NPIPB5	ensembl_havana	protein_coding	ENST00000546168	havana	1	processed_transcript	transcript
7	7606592	0.0746872	2.66488	0.00779945	0.810526	havana	7606592	7612556	+	ENSG00000164654	MIOS-006	11	MIOS	ensembl_havana	protein_coding	ENST00000433635	havana	1	protein_coding	transcript
23	45240813	0.0746714	2.66431	0.00781253	0.810526	ensembl	45240813	45241325	-	ENSG00000237782	RP1-192P9.1-201	2	RP1-192P9.1	ensembl_havana	pseudogene	ENST00000534915	ensembl	1	processed_pseudogene	transcript
10	14939358	0.0746654	2.6641	0.00781754	0.810526	ensembl_havana	14939358	14996431	-	ENSG00000152457	DCLRE1C-008	13	DCLRE1C	ensembl_havana	protein_coding	ENST00000378289	ensembl_havana	4	protein_coding	transcript
23	95956506	0.0746585	2.66385	0.00782327	0.810526	ensembl	95956506	95956618	-	ENSG00000207426	Y_RNA.608-201	1	Y_RNA	ensembl	misc_RNA	ENST00000384695	ensembl	1	misc_RNA	transcript
2	114708401	0.0746194	2.66245	0.00785577	0.810526	havana	114708401	114716166	+	ENSG00000115091	ACTR3-002	7	ACTR3	ensembl_havana	protein_coding	ENST00000478928	havana	1	retained_intron	transcript
4	156378332	-0.0746188	-2.66243	0.00785628	0.810526	havana	156378332	156379112	-	ENSG00000249698	RP11-627H22.8-001	1	RP11-627H22.8	havana	pseudogene	ENST00000506989	havana	1	unprocessed_pseudogene	transcript
10	129845834	0.0746128	2.66221	0.00786122	0.810526	ensembl_havana	129845834	129884119	+	ENSG00000132334	PTPRE-004	12	PTPRE	ensembl_havana	protein_coding	ENST00000306042	ensembl_havana	5	protein_coding	transcript
19	11696061	0.0746054	2.66194	0.00786745	0.810526	havana	11696061	11697950	+	ENSG00000249840	AC020947.2-001	2	AC020947.2	havana	pseudogene	ENST00000512278	havana	2	unprocessed_pseudogene	transcript
2	96257766	-0.0746012	-2.6618	0.00787089	0.810526	ensembl_havana	96257766	96265526	+	ENSG00000144015	TRIM43-001	4	TRIM43	ensembl_havana	protein_coding	ENST00000272395	ensembl_havana	2	protein_coding	transcript
19	41768567	0.074599	2.66172	0.00787273	0.810526	havana	41768567	41800486	+	ENSG00000105323	HNRNPUL1-008	12	HNRNPUL1	ensembl_havana	protein_coding	ENST00000599719	havana	1	protein_coding	transcript
17	3029878	0.0745926	2.66149	0.00787808	0.810526	ensembl_havana	3029878	3030875	-	ENSG00000183024	OR1G1-001	3	OR1G1	ensembl_havana	protein_coding	ENST00000328890	ensembl_havana	2	protein_coding	transcript
11	72980939	0.0745872	2.66129	0.00788263	0.810526	ensembl_havana	72980939	73008850	+	ENSG00000171631	P2RY6-005	10	P2RY6	ensembl_havana	protein_coding	ENST00000393591	ensembl_havana	1	protein_coding	transcript
17	74546923	0.0745824	2.66112	0.00788659	0.810526	havana	74546923	74553730	-	ENSG00000267546	RP11-666A8.8-002	2	RP11-666A8.8	havana	antisense	ENST00000591967	havana	1	antisense	transcript
8	66620092	0.0745757	2.66088	0.00789222	0.810526	havana	66620092	66637835	+	ENSG00000066855	MTFR1-015	11	MTFR1	ensembl_havana	protein_coding	ENST00000523158	havana	1	processed_transcript	transcript
19	17387237	0.0745724	2.66076	0.00789496	0.810526	havana	17387237	17389793	+	ENSG00000105393	BABAM1-017	11	BABAM1	ensembl_havana	protein_coding	ENST00000598382	havana	1	retained_intron	transcript
23	53221439	0.0745619	2.66039	0.00790373	0.810526	havana	53221439	53254358	-	ENSG00000126012	KDM5C-009	7	KDM5C	ensembl_havana	protein_coding	ENST00000404049	havana	3	protein_coding	transcript
12	89742146	0.0745571	2.66021	0.00790778	0.810526	ensembl_havana	89742146	89746182	-	ENSG00000139318	DUSP6-002	7	DUSP6	ensembl_havana	protein_coding	ENST00000308385	ensembl_havana	6	protein_coding	transcript
11	17035545	0.0745523	2.66004	0.00791178	0.810526	havana	17035545	17074205	+	ENSG00000184669	OR7E14P-002	6	OR7E14P	ensembl_havana	pseudogene	ENST00000530490	havana	1	processed_transcript	transcript
7	116502657	-0.0745463	-2.65983	0.00791683	0.810526	havana	116502657	116528753	+	ENSG00000198898	CAPZA2-003	8	CAPZA2	ensembl_havana	protein_coding	ENST00000461878	havana	1	retained_intron	transcript
15	63340736	0.0745364	2.65947	0.00792514	0.810526	havana	63340736	63353297	+	ENSG00000140416	TPM1-021	15	TPM1	ensembl_havana	protein_coding	ENST00000558868	havana	1	retained_intron	transcript
5	10353879	0.0745345	2.6594	0.00792674	0.810526	ensembl_havana	10353879	10440500	+	ENSG00000145495	MARCH6-001	10	MARCH6	ensembl_havana	protein_coding	ENST00000274140	ensembl_havana	5	protein_coding	transcript
11	93466471	0.0745217	2.65894	0.00793753	0.810526	havana	93466471	93471458	-	ENSG00000166012	TAF1D-010	10	TAF1D	ensembl_havana	protein_coding	ENST00000527068	havana	1	retained_intron	transcript
18	47801527	-0.0745214	-2.65893	0.00793775	0.810526	havana	47801527	47802519	-	ENSG00000141644	MBD1-021	13	MBD1	ensembl_havana	protein_coding	ENST00000586679	havana	1	retained_intron	transcript
16	67963801	-0.0745198	-2.65887	0.00793909	0.810526	havana	67963801	67965388	-	ENSG00000141086	CTRL-006	13	CTRL	ensembl_havana	protein_coding	ENST00000576915	havana	1	retained_intron	transcript
19	5917333	-0.0745161	-2.65874	0.00794219	0.810526	havana	5917333	5934473	-	ENSG00000031823	RANBP3-006	10	RANBP3	ensembl_havana	protein_coding	ENST00000586344	havana	1	retained_intron	transcript
13	45780490	0.074504	2.65831	0.00795235	0.810947	havana	45780490	45841468	+	ENSG00000188342	GTF2F2-002	7	GTF2F2	ensembl_havana	protein_coding	ENST00000494087	havana	1	processed_transcript	transcript
2	29443736	-0.0744828	-2.65755	0.00797028	0.812158	havana	29443736	29446260	-	ENSG00000171094	ALK-002	11	ALK	ensembl_havana	protein_coding	ENST00000453137	havana	1	protein_coding	transcript
10	75391412	0.0744571	2.65663	0.00799193	0.813747	ensembl_havana	75391412	75401515	-	ENSG00000177791	MYOZ1-001	11	MYOZ1	ensembl_havana	protein_coding	ENST00000359322	ensembl_havana	4	protein_coding	transcript
15	65804640	0.0744448	2.65618	0.00800235	0.81419	havana	65804640	65810019	-	ENSG00000074603	DPP8-014	14	DPP8	ensembl_havana	protein_coding	ENST00000560665	havana	1	protein_coding	transcript
12	110902585	0.0744346	2.65582	0.00801099	0.814453	havana	110902585	110906066	-	ENSG00000111231	GPN3-005	4	GPN3	ensembl_havana	protein_coding	ENST00000547323	havana	1	retained_intron	transcript
8	109213972	0.0744174	2.6552	0.00802562	0.815112	ensembl_havana	109213972	109260994	-	ENSG00000104408	EIF3E-001	5	EIF3E	ensembl_havana	protein_coding	ENST00000220849	ensembl_havana	5	protein_coding	transcript
14	55603906	-0.0743872	-2.65412	0.00805122	0.815112	havana	55603906	55612126	+	ENSG00000131981	LGALS3-002	11	LGALS3	ensembl_havana	protein_coding	ENST00000556438	havana	2	retained_intron	transcript
8	19702934	0.0743757	2.6537	0.00806107	0.815112	havana	19702934	19703425	+	ENSG00000104613	INTS10-019	7	INTS10	ensembl_havana	protein_coding	ENST00000607660	havana	1	retained_intron	transcript
10	90751188	0.0743644	2.6533	0.00807069	0.815112	havana	90751188	90770709	+	ENSG00000026103	FAS-014	15	FAS	ensembl_havana	protein_coding	ENST00000371857	havana	3	retained_intron	transcript
7	76101379	0.0743584	2.65308	0.00807585	0.815112	havana	76101379	76111880	+	ENSG00000091073	DTX2-019	15	DTX2	ensembl_havana	protein_coding	ENST00000429179	havana	1	protein_coding	transcript
8	94658294	0.0743529	2.65288	0.00808054	0.815112	havana	94658294	94659320	+	ENSG00000253781	ZNF317P1-001	1	ZNF317P1	havana	pseudogene	ENST00000521453	havana	1	processed_pseudogene	transcript
16	56666619	0.074352	2.65285	0.00808124	0.815112	havana	56666619	56667430	+	ENSG00000205364	MT1M-002	3	MT1M	ensembl_havana	protein_coding	ENST00000570233	havana	1	protein_coding	transcript
5	132227509	0.0743376	2.65234	0.00809357	0.815112	havana	132227509	132299310	-	ENSG00000072364	AFF4-004	8	AFF4	ensembl_havana	protein_coding	ENST00000378595	havana	3	protein_coding	transcript
10	27035522	0.0743284	2.65201	0.00810148	0.815112	havana	27035522	27149915	-	ENSG00000136754	ABI1-003	12	ABI1	ensembl_havana	protein_coding	ENST00000376166	havana	1	protein_coding	transcript
19	10514134	-0.0742951	-2.65081	0.00812997	0.815112	ensembl	10514134	10514214	-	ENSG00000221566	MIR1181-201	1	MIR1181	ensembl	miRNA	ENST00000408639	ensembl	1	miRNA	transcript
16	15960926	0.0742824	2.65036	0.0081409	0.815112	havana	15960926	15982482	-	ENSG00000133393	FOPNL-003	8	FOPNL	ensembl_havana	protein_coding	ENST00000573087	havana	1	nonsense_mediated_decay	transcript
17	61775649	-0.0742817	-2.65033	0.0081415	0.815112	havana	61775649	61777221	-	ENSG00000136490	LIMD2-011	4	LIMD2	ensembl_havana	protein_coding	ENST00000578061	havana	1	protein_coding	transcript
17	54230871	0.0742741	2.65006	0.00814805	0.815112	havana	54230871	54589020	+	ENSG00000153930	ANKFN1-002	6	ANKFN1	ensembl_havana	protein_coding	ENST00000566473	havana	2	protein_coding	transcript
14	21819631	0.0742642	2.6497	0.00815658	0.815112	ensembl_havana	21819631	21852425	-	ENSG00000092201	SUPT16H-001	5	SUPT16H	ensembl_havana	protein_coding	ENST00000216297	ensembl_havana	2	protein_coding	transcript
19	7685779	-0.074259	-2.64952	0.00816105	0.815112	havana	7685779	7686419	-	ENSG00000076924	XAB2-003	7	XAB2	ensembl_havana	protein_coding	ENST00000596134	havana	1	retained_intron	transcript
12	70840240	0.0742451	2.64902	0.00817302	0.815112	havana	70840240	70841365	-	ENSG00000268721	RP11-588H23.5-001	1	RP11-588H23.5	havana	pseudogene	ENST00000600544	havana	1	processed_pseudogene	transcript
7	88268328	0.0742372	2.64874	0.00817986	0.815112	havana	88268328	88269730	+	ENSG00000237709	EEF1A1P28-001	1	EEF1A1P28	havana	pseudogene	ENST00000450915	havana	1	processed_pseudogene	transcript
2	105950484	0.0742354	2.64867	0.00818141	0.815112	havana	105950484	105953932	-	ENSG00000272994	RP11-332H14.2-001	1	RP11-332H14.2	havana	lincRNA	ENST00000610036	havana	1	lincRNA	transcript
17	37026112	-0.0742318	-2.64854	0.00818455	0.815112	ensembl_havana	37026112	37078023	+	ENSG00000002834	LASP1-001	13	LASP1	ensembl_havana	protein_coding	ENST00000318008	ensembl_havana	6	protein_coding	transcript
8	125516415	-0.0742203	-2.64813	0.00819449	0.815112	havana	125516415	125551323	-	ENSG00000147687	TATDN1-020	12	TATDN1	ensembl_havana	protein_coding	ENST00000605953	havana	1	protein_coding	transcript
2	3597964	0.0742159	2.64797	0.00819825	0.815112	havana	3597964	3605922	-	ENSG00000171865	RNASEH1-003	5	RNASEH1	ensembl_havana	protein_coding	ENST00000454734	havana	1	nonsense_mediated_decay	transcript
2	198365137	-0.0742123	-2.64784	0.00820141	0.815112	havana	198365137	198415450	+	ENSG00000270757	HSPE1-MOB4-001	1	HSPE1-MOB4	havana	protein_coding	ENST00000604458	havana	1	protein_coding	transcript
23	151560691	0.0741974	2.64731	0.00821426	0.815112	ensembl	151560691	151560771	-	ENSG00000207957	MIR105-1-201	1	MIR105-1	ensembl	miRNA	ENST00000385222	ensembl	1	miRNA	transcript
12	32655104	-0.074196	-2.64726	0.0082155	0.815112	havana	32655104	32791863	+	ENSG00000139132	FGD4-003	10	FGD4	ensembl_havana	protein_coding	ENST00000395740	havana	1	nonsense_mediated_decay	transcript
9	133589333	0.0741887	2.647	0.00822182	0.815112	ensembl_havana	133589333	133761070	+	ENSG00000097007	ABL1-002	13	ABL1	ensembl_havana	protein_coding	ENST00000372348	ensembl_havana	2	protein_coding	transcript
19	34080112	0.0741869	2.64693	0.00822342	0.815112	ensembl_havana	34080112	34080594	-	ENSG00000232429	RPL21P131-001	3	RPL21P131	ensembl_havana	pseudogene	ENST00000497298	ensembl_havana	1	processed_pseudogene	transcript
4	169277886	0.0741838	2.64682	0.00822612	0.815112	havana	169277886	169301957	-	ENSG00000181381	DDX60L-005	9	DDX60L	ensembl_havana	protein_coding	ENST00000510590	havana	1	retained_intron	transcript
12	96394608	-0.0741562	-2.64583	0.00825007	0.815112	havana	96394608	96437255	-	ENSG00000111144	LTA4H-003	5	LTA4H	ensembl_havana	protein_coding	ENST00000552789	havana	1	protein_coding	transcript
17	57774673	-0.0741529	-2.64571	0.00825295	0.815112	havana	57774673	57778786	-	ENSG00000141378	PTRH2-003	13	PTRH2	ensembl_havana	protein_coding	ENST00000470557	havana	2	protein_coding	transcript
20	2137858	0.0741494	2.64558	0.008256	0.815112	ensembl	2137858	2137927	-	ENSG00000263452	AL121899.1-201	1	AL121899.1	ensembl	miRNA	ENST00000580351	ensembl	1	miRNA	transcript
19	48737729	0.0741444	2.64541	0.00826032	0.815112	havana	48737729	48759128	-	ENSG00000105483	CARD8-021	12	CARD8	ensembl_havana	protein_coding	ENST00000522889	havana	1	protein_coding	transcript
9	131218701	-0.0741389	-2.64521	0.00826516	0.815112	havana	131218701	131263571	+	ENSG00000136811	ODF2-011	12	ODF2	ensembl_havana	protein_coding	ENST00000434106	havana	3	protein_coding	transcript
1	226819391	0.0741377	2.64517	0.00826616	0.815112	havana	226819391	226925159	-	ENSG00000143772	ITPKB-001	5	ITPKB	ensembl_havana	protein_coding	ENST00000272117	havana	3	protein_coding	transcript
15	39886269	0.074134	2.64503	0.00826938	0.815112	havana	39886269	39887752	+	ENSG00000137801	THBS1-003	9	THBS1	ensembl_havana	protein_coding	ENST00000559746	havana	1	retained_intron	transcript
1	175913968	0.0741322	2.64497	0.00827099	0.815112	havana	175913968	176153800	-	ENSG00000143207	RFWD2-003	15	RFWD2	ensembl_havana	protein_coding	ENST00000367666	havana	1	protein_coding	transcript
12	54117828	0.0741288	2.64485	0.00827392	0.815112	havana	54117828	54121251	-	ENSG00000012822	CALCOCO1-019	11	CALCOCO1	ensembl_havana	protein_coding	ENST00000547885	havana	1	processed_transcript	transcript
11	64949933	0.0741203	2.64454	0.00828136	0.815112	havana	64949933	64979458	+	ENSG00000014216	CAPN1-004	11	CAPN1	ensembl_havana	protein_coding	ENST00000527323	havana	1	protein_coding	transcript
17	78113485	-0.0741187	-2.64448	0.00828279	0.815112	havana	78113485	78114275	-	ENSG00000141543	EIF4A3-006	5	EIF4A3	ensembl_havana	protein_coding	ENST00000570837	havana	1	retained_intron	transcript
9	138479848	0.0741186	2.64448	0.00828284	0.815112	havana	138479848	138483821	+	ENSG00000224045	RP11-98L5.4-001	1	RP11-98L5.4	havana	pseudogene	ENST00000434190	havana	1	transcribed_unprocessed_pseudogene	transcript
14	24614379	0.074111	2.64421	0.00828949	0.815112	havana	24614379	24615805	-	ENSG00000100911	PSME2-016	9	PSME2	ensembl_havana	protein_coding	ENST00000560788	havana	1	retained_intron	transcript
19	45989193	0.0741077	2.64409	0.00829239	0.815112	havana	45989193	45992231	-	ENSG00000125744	RTN2-013	7	RTN2	ensembl_havana	protein_coding	ENST00000591789	havana	1	retained_intron	transcript
6	113852320	0.0741051	2.644	0.00829463	0.815112	havana	113852320	113864995	+	ENSG00000236347	RP11-346D19.1-001	1	RP11-346D19.1	havana	lincRNA	ENST00000415883	havana	1	lincRNA	transcript
19	38855531	0.0741007	2.64384	0.00829846	0.815112	havana	38855531	38861581	+	ENSG00000099338	CATSPERG-006	18	CATSPERG	ensembl_havana	protein_coding	ENST00000492088	havana	3	retained_intron	transcript
14	90052006	-0.0740845	-2.64326	0.00831262	0.815112	ensembl	90052006	90052105	+	ENSG00000252522	Y_RNA.773-201	1	Y_RNA	ensembl	misc_RNA	ENST00000516713	ensembl	1	misc_RNA	transcript
6	32116136	0.0740792	2.64307	0.00831731	0.815112	ensembl_havana	32116136	32119729	-	ENSG00000204314	PRRT1-002	6	PRRT1	ensembl_havana	protein_coding	ENST00000211413	ensembl_havana	5	protein_coding	transcript
2	117782653	0.0740791	2.64306	0.00831741	0.815112	havana	117782653	117783694	+	ENSG00000230950	MTND2P21-001	1	MTND2P21	havana	pseudogene	ENST00000436242	havana	1	unprocessed_pseudogene	transcript
12	38600033	-0.0740702	-2.64274	0.00832519	0.815112	havana	38600033	38600994	-	ENSG00000258360	RP11-266O15.3-001	1	RP11-266O15.3	havana	pseudogene	ENST00000549593	havana	1	unprocessed_pseudogene	transcript
17	36654035	0.0740664	2.64261	0.00832849	0.815112	havana	36654035	36657366	+	ENSG00000225485	ARHGAP23-004	3	ARHGAP23	ensembl_havana	protein_coding	ENST00000547158	havana	1	protein_coding	transcript
1	12704566	0.0740599	2.64237	0.00833423	0.815112	ensembl_havana	12704566	12727097	+	ENSG00000204518	AADACL4-001	2	AADACL4	ensembl_havana	protein_coding	ENST00000376221	ensembl_havana	1	protein_coding	transcript
8	110911475	-0.0740571	-2.64227	0.0083367	0.815112	havana	110911475	110911991	-	ENSG00000241385	RP11-25D10.1-001	1	RP11-25D10.1	havana	pseudogene	ENST00000468501	havana	1	processed_pseudogene	transcript
1	110168693	-0.0740537	-2.64215	0.00833965	0.815112	havana	110168693	110169534	+	ENSG00000116337	AMPD2-027	11	AMPD2	ensembl_havana	protein_coding	ENST00000534144	havana	1	retained_intron	transcript
11	107992532	0.0740481	2.64195	0.00834461	0.815112	havana	107992532	108002681	+	ENSG00000075239	ACAT1-007	9	ACAT1	ensembl_havana	protein_coding	ENST00000526119	havana	1	processed_transcript	transcript
11	7686336	-0.0740384	-2.6416	0.00835316	0.815112	havana	7686336	7694686	-	ENSG00000166394	CYB5R2-005	10	CYB5R2	ensembl_havana	protein_coding	ENST00000526084	havana	1	retained_intron	transcript
1	166808694	0.0740368	2.64154	0.00835454	0.815112	ensembl_havana	166808694	166825581	+	ENSG00000143157	POGK-001	7	POGK	ensembl_havana	protein_coding	ENST00000367876	ensembl_havana	4	protein_coding	transcript
10	33189320	0.0740329	2.6414	0.00835801	0.815112	ensembl_havana	33189320	33247137	-	ENSG00000150093	ITGB1-001	14	ITGB1	ensembl_havana	protein_coding	ENST00000302278	ensembl_havana	3	protein_coding	transcript
17	6659398	0.0740314	2.64135	0.00835929	0.815112	havana	6659398	6676488	+	ENSG00000132530	XAF1-007	12	XAF1	ensembl_havana	protein_coding	ENST00000571673	havana	1	nonsense_mediated_decay	transcript
19	45542779	-0.0740178	-2.64086	0.00837128	0.815112	ensembl_havana	45542779	45574212	+	ENSG00000104859	CLASRP-004	10	CLASRP	ensembl_havana	protein_coding	ENST00000544944	ensembl_havana	2	protein_coding	transcript
16	77268774	0.0740043	2.64038	0.00838315	0.815112	havana	77268774	77324831	+	ENSG00000260922	RP11-538I12.3-001	1	RP11-538I12.3	havana	antisense	ENST00000561672	havana	1	antisense	transcript
5	149401130	-0.0739983	-2.64017	0.00838844	0.815112	havana	149401130	149401484	-	ENSG00000241907	RPS20P4-001	1	RPS20P4	havana	pseudogene	ENST00000461659	havana	1	processed_pseudogene	transcript
2	218041221	0.0739936	2.64	0.00839261	0.815112	ensembl	218041221	218041305	+	ENSG00000251849	AC010887.1-201	1	AC010887.1	ensembl	miRNA	ENST00000516040	ensembl	1	miRNA	transcript
1	79115527	0.073986	2.63972	0.00839931	0.815112	havana	79115527	79121196	+	ENSG00000137965	IFI44-006	6	IFI44	ensembl_havana	protein_coding	ENST00000467790	havana	1	processed_transcript	transcript
8	130874540	0.0739815	2.63956	0.00840331	0.815112	havana	130874540	130952064	-	ENSG00000153310	FAM49B-023	14	FAM49B	ensembl_havana	protein_coding	ENST00000520254	havana	1	protein_coding	transcript
1	205027733	0.0739772	2.63941	0.00840714	0.815112	havana	205027733	205044084	+	ENSG00000184144	CNTN2-002	5	CNTN2	ensembl_havana	protein_coding	ENST00000481872	havana	2	retained_intron	transcript
14	103592726	0.0739664	2.63902	0.00841665	0.815112	havana	103592726	103601988	+	ENSG00000185215	TNFAIP2-003	4	TNFAIP2	ensembl_havana	protein_coding	ENST00000559406	havana	1	nonsense_mediated_decay	transcript
8	22879987	-0.073961	-2.63883	0.00842148	0.815112	havana	22879987	22926544	-	ENSG00000120889	TNFRSF10B-003	8	TNFRSF10B	ensembl_havana	protein_coding	ENST00000523504	havana	1	nonsense_mediated_decay	transcript
17	26906418	0.0739532	2.63855	0.00842835	0.815112	havana	26906418	26907790	-	ENSG00000076382	SPAG5-008	12	SPAG5	ensembl_havana	protein_coding	ENST00000580406	havana	1	retained_intron	transcript
17	40467615	-0.0739489	-2.63839	0.00843217	0.815112	havana	40467615	40469580	-	ENSG00000168610	STAT3-006	10	STAT3	ensembl_havana	protein_coding	ENST00000462269	havana	1	retained_intron	transcript
2	109204922	0.0739442	2.63822	0.00843638	0.815112	havana	109204922	109303702	+	ENSG00000169756	LIMS1-001	12	LIMS1	ensembl_havana	protein_coding	ENST00000393310	havana	1	protein_coding	transcript
23	53353767	0.073916	2.63721	0.00846142	0.815112	ensembl	53353767	53353879	+	ENSG00000207408	Y_RNA.602-201	1	Y_RNA	ensembl	misc_RNA	ENST00000384677	ensembl	1	misc_RNA	transcript
16	21868618	0.0739132	2.63711	0.00846395	0.815112	havana	21868618	21877629	-	ENSG00000185864	NPIPB4-016	12	NPIPB4	ensembl_havana	protein_coding	ENST00000544693	havana	1	protein_coding	transcript
14	54944824	0.0739075	2.63691	0.00846901	0.815112	havana	54944824	54955376	-	ENSG00000197045	GMFB-004	8	GMFB	ensembl_havana	protein_coding	ENST00000553333	havana	1	protein_coding	transcript
12	72003890	0.0738978	2.63656	0.00847763	0.815112	havana	72003890	72005034	-	ENSG00000133858	ZFC3H1-012	11	ZFC3H1	ensembl_havana	protein_coding	ENST00000550963	havana	1	retained_intron	transcript
20	37058313	-0.0738938	-2.63642	0.00848119	0.815112	ensembl	37058313	37058446	-	ENSG00000201512	SNORA71C-201	1	SNORA71C	ensembl	snoRNA	ENST00000364642	ensembl	1	snoRNA	transcript
14	60945075	0.0738937	2.63641	0.00848126	0.815112	havana	60945075	60982261	-	ENSG00000179008	C14orf39-005	4	C14orf39	ensembl_havana	protein_coding	ENST00000556799	havana	1	protein_coding	transcript
4	145841865	0.0738865	2.63615	0.00848775	0.815112	havana	145841865	145842316	-	ENSG00000251452	RP13-539F13.2-001	2	RP13-539F13.2	havana	pseudogene	ENST00000509609	havana	2	processed_pseudogene	transcript
19	4769293	0.0738839	2.63606	0.00849004	0.815112	havana	4769293	4772529	+	ENSG00000176840	MIR7-3HG-005	7	MIR7-3HG	ensembl_havana	lincRNA	ENST00000588758	havana	1	lincRNA	transcript
6	108246022	-0.07387	-2.63556	0.00850242	0.815112	havana	108246022	108279315	-	ENSG00000025796	SEC63-010	9	SEC63	ensembl_havana	protein_coding	ENST00000446496	havana	1	nonsense_mediated_decay	transcript
13	97600573	0.0738697	2.63555	0.00850273	0.815112	havana	97600573	97601837	+	ENSG00000272329	RP11-65L19.4-001	1	RP11-65L19.4	havana	lincRNA	ENST00000606096	havana	1	lincRNA	transcript
1	54440642	0.0738665	2.63543	0.00850561	0.815112	havana	54440642	54441704	-	ENSG00000219102	HNRNPA3P12-001	3	HNRNPA3P12	havana	pseudogene	ENST00000437410	havana	2	processed_pseudogene	transcript
23	37026432	-0.0738625	-2.63529	0.00850915	0.815112	ensembl_havana	37026432	37029739	+	ENSG00000198173	FAM47C-001	3	FAM47C	ensembl_havana	protein_coding	ENST00000358047	ensembl_havana	3	protein_coding	transcript
12	57345222	0.0738585	2.63515	0.00851278	0.815112	havana	57345222	57353158	-	ENSG00000139547	RDH16-001	6	RDH16	ensembl_havana	protein_coding	ENST00000360752	havana	4	processed_transcript	transcript
10	76871393	-0.0738558	-2.63505	0.00851515	0.815112	ensembl	76871393	76941881	+	ENSG00000156671	SAMD8-201	8	SAMD8	ensembl_havana	protein_coding	ENST00000542569	ensembl	1	protein_coding	transcript
7	133979358	0.0738348	2.6343	0.00853394	0.816034	havana	133979358	133979929	-	ENSG00000205060	SLC35B4-004	6	SLC35B4	ensembl_havana	protein_coding	ENST00000466599	havana	1	processed_transcript	transcript
8	110551940	-0.0738283	-2.63407	0.00853978	0.816034	ensembl_havana	110551940	110577389	+	ENSG00000147654	EBAG9-002	10	EBAG9	ensembl_havana	protein_coding	ENST00000395785	ensembl_havana	2	protein_coding	transcript
17	47898855	0.0738175	2.63368	0.00854952	0.816034	havana	47898855	47904068	+	ENSG00000136504	KAT7-018	7	KAT7	ensembl_havana	protein_coding	ENST00000509794	havana	1	retained_intron	transcript
12	133447311	0.0738141	2.63356	0.00855254	0.816034	havana	133447311	133464108	-	ENSG00000072609	CHFR-015	13	CHFR	ensembl_havana	protein_coding	ENST00000537551	havana	1	processed_transcript	transcript
11	74303575	0.0738112	2.63345	0.00855517	0.816034	ensembl_havana	74303575	74354102	+	ENSG00000077514	POLD3-001	4	POLD3	ensembl_havana	protein_coding	ENST00000263681	ensembl_havana	2	protein_coding	transcript
20	42931478	-0.0738035	-2.63318	0.00856208	0.816114	ensembl_havana	42931478	42939809	-	ENSG00000197296	FITM2-001	5	FITM2	ensembl_havana	protein_coding	ENST00000396825	ensembl_havana	3	protein_coding	transcript
14	96858470	0.0737687	2.63193	0.0085934	0.816135	havana	96858470	96865629	+	ENSG00000140057	AK7-002	4	AK7	ensembl_havana	protein_coding	ENST00000555570	havana	1	protein_coding	transcript
7	148680847	0.0737651	2.6318	0.00859669	0.816135	ensembl	148680847	148680948	+	ENSG00000202354	RNY3-201	1	RNY3	ensembl	misc_RNA	ENST00000365484	ensembl	1	misc_RNA	transcript
1	106240661	0.0737632	2.63173	0.0085984	0.816135	havana	106240661	106240840	+	ENSG00000227850	SEPT2P1-001	1	SEPT2P1	havana	pseudogene	ENST00000419651	havana	1	processed_pseudogene	transcript
7	22813265	-0.0737556	-2.63146	0.00860527	0.816135	ensembl_havana	22813265	22813612	-	ENSG00000234513	AC073072.7-001	1	AC073072.7	ensembl_havana	pseudogene	ENST00000447425	ensembl_havana	1	processed_pseudogene	transcript
1	205271187	0.0737506	2.63128	0.00860981	0.816135	ensembl_havana	205271187	205290883	-	ENSG00000163545	NUAK2-001	7	NUAK2	ensembl_havana	protein_coding	ENST00000367157	ensembl_havana	3	protein_coding	transcript
14	39735172	0.0737485	2.6312	0.00861164	0.816135	havana	39735172	39819627	+	ENSG00000150527	CTAGE5-004	12	CTAGE5	ensembl_havana	protein_coding	ENST00000396165	havana	4	protein_coding	transcript
16	89782936	0.0737477	2.63117	0.00861242	0.816135	havana	89782936	89784572	+	ENSG00000261373	VPS9D1-AS1-002	1	VPS9D1-AS1	havana	antisense	ENST00000562298	havana	1	antisense	transcript
1	154171848	0.0737441	2.63104	0.00861566	0.816135	ensembl_havana	154171848	154178809	-	ENSG00000163263	C1orf189-001	6	C1orf189	ensembl_havana	protein_coding	ENST00000368525	ensembl_havana	3	protein_coding	transcript
12	105567986	-0.0737426	-2.63099	0.008617	0.816135	havana	105567986	105629861	-	ENSG00000136044	APPL2-004	7	APPL2	ensembl_havana	protein_coding	ENST00000551662	havana	1	protein_coding	transcript
3	6902802	0.0736999	2.62946	0.00865574	0.81856	havana	6902802	7735357	+	ENSG00000196277	GRM7-013	11	GRM7	ensembl_havana	protein_coding	ENST00000467425	havana	1	nonsense_mediated_decay	transcript
8	94807044	0.0736935	2.62923	0.00866148	0.81856	ensembl_havana	94807044	94828924	+	ENSG00000164953	TMEM67-014	11	TMEM67	ensembl_havana	protein_coding	ENST00000519845	ensembl_havana	1	retained_intron	transcript
10	89544309	0.0736749	2.62856	0.00867839	0.81856	havana	89544309	89601100	-	ENSG00000138138	ATAD1-004	9	ATAD1	ensembl_havana	protein_coding	ENST00000495903	havana	1	processed_transcript	transcript
1	160850944	0.0736654	2.62822	0.00868705	0.81856	havana	160850944	160852085	-	ENSG00000179914	ITLN1-003	4	ITLN1	ensembl_havana	protein_coding	ENST00000464077	havana	1	processed_transcript	transcript
11	19138703	-0.0736639	-2.62817	0.00868842	0.81856	havana	19138703	19197969	+	ENSG00000177054	ZDHHC13-003	9	ZDHHC13	ensembl_havana	protein_coding	ENST00000525490	havana	1	retained_intron	transcript
11	440406	-0.0736603	-2.62804	0.00869177	0.81856	ensembl	440406	440693	-	ENSG00000243562	RN7SL838P-201	2	RN7SL838P	ensembl	misc_RNA	ENST00000481676	ensembl	2	misc_RNA	transcript
1	53400602	-0.0736568	-2.62791	0.00869491	0.81856	ensembl	53400602	53400689	+	ENSG00000266188	MIR5095-201	1	MIR5095	ensembl	miRNA	ENST00000578844	ensembl	1	miRNA	transcript
6	75794042	0.0736555	2.62786	0.00869615	0.81856	ensembl_havana	75794042	75915767	-	ENSG00000111799	COL12A1-001	16	COL12A1	ensembl_havana	protein_coding	ENST00000322507	ensembl_havana	8	protein_coding	transcript
23	15299819	-0.0736474	-2.62757	0.00870354	0.81856	ensembl_havana	15299819	15333746	-	ENSG00000165192	ASB11-004	9	ASB11	ensembl_havana	protein_coding	ENST00000380470	ensembl_havana	3	protein_coding	transcript
8	13196083	0.0736415	2.62736	0.00870889	0.81856	havana	13196083	13200263	+	ENSG00000253932	RP11-10C8.2-001	1	RP11-10C8.2	havana	antisense	ENST00000523495	havana	1	antisense	transcript
3	101293034	0.0736407	2.62733	0.00870964	0.81856	havana	101293034	101313251	+	ENSG00000081154	PCNP-002	7	PCNP	ensembl_havana	protein_coding	ENST00000460231	havana	1	nonsense_mediated_decay	transcript
8	30657097	0.0736226	2.62669	0.00872617	0.819463	havana	30657097	30671830	-	ENSG00000104695	PPP2CB-007	8	PPP2CB	ensembl_havana	protein_coding	ENST00000520500	havana	1	processed_transcript	transcript
1	153913710	-0.0736168	-2.62648	0.00873145	0.819463	havana	153913710	153914720	-	ENSG00000198837	DENND4B-014	5	DENND4B	ensembl_havana	protein_coding	ENST00000483561	havana	2	retained_intron	transcript
17	26880405	-0.073609	-2.6262	0.00873864	0.819565	havana	26880405	26898554	-	ENSG00000087111	PIGS-002	16	PIGS	ensembl_havana	protein_coding	ENST00000395346	havana	2	protein_coding	transcript
2	15763657	0.0735891	2.62548	0.00875689	0.820244	havana	15763657	15767681	+	ENSG00000079785	DDX1-004	10	DDX1	ensembl_havana	protein_coding	ENST00000478695	havana	1	retained_intron	transcript
2	212642998	-0.0735826	-2.62525	0.00876284	0.820244	havana	212642998	212644488	+	ENSG00000236007	AC105921.5-001	1	AC105921.5	havana	pseudogene	ENST00000451639	havana	1	processed_pseudogene	transcript
12	27091430	0.0735811	2.6252	0.0087642	0.820244	havana	27091430	27113779	+	ENSG00000111790	FGFR1OP2-002	9	FGFR1OP2	ensembl_havana	protein_coding	ENST00000546072	havana	1	protein_coding	transcript
22	38453411	0.0735672	2.6247	0.008777	0.820869	havana	38453411	38454165	+	ENSG00000100151	PICK1-006	11	PICK1	ensembl_havana	protein_coding	ENST00000476157	havana	1	retained_intron	transcript
15	79960684	0.0735545	2.62424	0.00878863	0.821017	havana	79960684	79961158	-	ENSG00000259208	RP11-621H8.1-001	2	RP11-621H8.1	havana	pseudogene	ENST00000560719	havana	2	processed_pseudogene	transcript
1	20979127	-0.0735421	-2.6238	0.00880003	0.821017	havana	20979127	20979577	-	ENSG00000244038	DDOST-003	5	DDOST	ensembl_havana	protein_coding	ENST00000475210	havana	1	processed_transcript	transcript
19	36500107	0.0735159	2.62286	0.00882429	0.821017	ensembl_havana	36500107	36505129	-	ENSG00000239382	ALKBH6-004	6	ALKBH6	ensembl_havana	protein_coding	ENST00000252984	ensembl_havana	7	protein_coding	transcript
14	27286174	0.0735149	2.62282	0.00882521	0.821017	havana	27286174	27305664	+	ENSG00000257185	RP11-626P14.2-002	1	RP11-626P14.2	havana	lincRNA	ENST00000548385	havana	1	lincRNA	transcript
1	109379346	0.073512	2.62272	0.00882785	0.821017	havana	109379346	109399706	-	ENSG00000162641	AKNAD1-003	14	AKNAD1	ensembl_havana	protein_coding	ENST00000472781	havana	1	nonsense_mediated_decay	transcript
12	42848522	0.073507	2.62254	0.00883243	0.821017	ensembl	42848522	42848623	+	ENSG00000207142	Y_RNA.532-201	1	Y_RNA	ensembl	misc_RNA	ENST00000384413	ensembl	1	misc_RNA	transcript
12	44122410	0.073504	2.62243	0.00883526	0.821017	ensembl_havana	44122410	44152561	-	ENSG00000129317	PUS7L-004	10	PUS7L	ensembl_havana	protein_coding	ENST00000416848	ensembl_havana	2	protein_coding	transcript
17	28951431	0.0735002	2.6223	0.00883877	0.821017	havana	28951431	28952512	+	ENSG00000264943	SH3GL1P2-001	1	SH3GL1P2	havana	pseudogene	ENST00000582245	havana	1	processed_pseudogene	transcript
6	28831067	-0.073488	-2.62186	0.00885009	0.821017	havana	28831067	28832407	-	ENSG00000225595	XXbac-BPG308K3.6-003	2	XXbac-BPG308K3.6	havana	lincRNA	ENST00000606624	havana	1	lincRNA	transcript
10	103338641	0.0734826	2.62166	0.0088551	0.821017	ensembl	103338641	103348027	-	ENSG00000166169	POLL-202	12	POLL	ensembl_havana	protein_coding	ENST00000370162	ensembl	3	protein_coding	transcript
5	157652360	0.0734817	2.62163	0.00885587	0.821017	havana	157652360	157661384	-	ENSG00000253449	CTC-436K13.6-001	1	CTC-436K13.6	havana	lincRNA	ENST00000523178	havana	1	lincRNA	transcript
7	132854174	0.0734815	2.62162	0.00885612	0.821017	havana	132854174	132855272	-	ENSG00000237821	AC083873.4-001	1	AC083873.4	havana	pseudogene	ENST00000421179	havana	1	processed_pseudogene	transcript
23	27236248	0.0734729	2.62132	0.00886409	0.821017	havana	27236248	27236795	-	ENSG00000233807	RP11-268G12.2-001	1	RP11-268G12.2	havana	pseudogene	ENST00000452559	havana	1	processed_pseudogene	transcript
2	27535168	0.0734728	2.62131	0.00886416	0.821017	havana	27535168	27536023	-	ENSG00000115204	MPV17-021	10	MPV17	ensembl_havana	protein_coding	ENST00000481575	havana	1	retained_intron	transcript
16	74330727	0.0734545	2.62066	0.00888117	0.822025	havana	74330727	74338607	+	ENSG00000103035	PSMD7-005	6	PSMD7	ensembl_havana	protein_coding	ENST00000568615	havana	2	protein_coding	transcript
11	35160417	-0.0734435	-2.62026	0.00889135	0.822401	ensembl_havana	35160417	35253949	+	ENSG00000026508	CD44-003	12	CD44	ensembl_havana	protein_coding	ENST00000263398	ensembl_havana	6	protein_coding	transcript
12	122989190	0.0734369	2.62002	0.00889751	0.822404	ensembl_havana	122989190	123011546	-	ENSG00000111011	RSRC2-001	13	RSRC2	ensembl_havana	protein_coding	ENST00000331738	ensembl_havana	7	protein_coding	transcript
5	138614470	0.0734173	2.61932	0.0089158	0.823528	ensembl	138614470	138614667	+	ENSG00000200959	SNORA74A-201	1	SNORA74A	ensembl	snoRNA	ENST00000364089	ensembl	1	snoRNA	transcript
19	9965227	0.0733987	2.61865	0.00893314	0.824376	havana	9965227	9968822	-	ENSG00000105088	OLFM2-003	4	OLFM2	ensembl_havana	protein_coding	ENST00000592448	havana	1	nonsense_mediated_decay	transcript
11	10539865	0.0733943	2.6185	0.00893725	0.824376	havana	10539865	10562737	-	ENSG00000110315	RNF141-002	2	RNF141	ensembl_havana	protein_coding	ENST00000528665	havana	1	protein_coding	transcript
19	45457848	-0.0733863	-2.61821	0.00894471	0.824497	ensembl_havana	45457848	45496454	+	ENSG00000104853	CLPTM1-004	11	CLPTM1	ensembl_havana	protein_coding	ENST00000541297	ensembl_havana	2	protein_coding	transcript
23	129116586	0.0733602	2.61727	0.00896914	0.825464	ensembl_havana	129116586	129191638	+	ENSG00000085185	BCORL1-001	11	BCORL1	ensembl_havana	protein_coding	ENST00000218147	ensembl_havana	7	protein_coding	transcript
3	49726990	0.0733557	2.61711	0.00897334	0.825464	havana	49726990	49734637	+	ENSG00000164068	RNF123-008	11	RNF123	ensembl_havana	protein_coding	ENST00000454491	havana	1	protein_coding	transcript
9	215171	-0.0733514	-2.61696	0.00897739	0.825464	havana	215171	289579	+	ENSG00000107099	DOCK8-013	11	DOCK8	ensembl_havana	protein_coding	ENST00000479404	havana	1	protein_coding	transcript
8	52812294	0.0733489	2.61687	0.00897978	0.825464	havana	52812294	52824289	+	ENSG00000228801	RP11-110G21.1-001	5	RP11-110G21.1	havana	antisense	ENST00000521612	havana	1	antisense	transcript
10	103338639	-0.0733365	-2.61642	0.00899137	0.825511	havana	103338639	103347883	-	ENSG00000166169	POLL-010	12	POLL	ensembl_havana	protein_coding	ENST00000339310	havana	3	protein_coding	transcript
12	1753963	0.0733268	2.61608	0.00900053	0.825511	ensembl_havana	1753963	1755699	+	ENSG00000111186	WNT5B-010	8	WNT5B	ensembl_havana	protein_coding	ENST00000545747	ensembl_havana	1	processed_transcript	transcript
17	7833667	-0.0733261	-2.61605	0.00900115	0.825511	ensembl_havana	7833667	7835263	-	ENSG00000170043	TRAPPC1-001	7	TRAPPC1	ensembl_havana	protein_coding	ENST00000303731	ensembl_havana	4	protein_coding	transcript
13	115079988	-0.0733042	-2.61526	0.00902179	0.825511	ensembl_havana	115079988	115092796	+	ENSG00000198824	CHAMP1-001	4	CHAMP1	ensembl_havana	protein_coding	ENST00000361283	ensembl_havana	1	protein_coding	transcript
6	17615269	0.0732911	2.6148	0.0090341	0.825511	ensembl_havana	17615269	17706618	-	ENSG00000124789	NUP153-001	7	NUP153	ensembl_havana	protein_coding	ENST00000262077	ensembl_havana	2	protein_coding	transcript
3	187896331	-0.0732834	-2.61452	0.00904143	0.825511	ensembl	187896331	187898598	+	ENSG00000213132	AC022498.1-201	2	AC022498.1	ensembl	protein_coding	ENST00000392468	ensembl	2	protein_coding	transcript
8	27947190	0.0732788	2.61435	0.00904575	0.825511	havana	27947190	27965481	+	ENSG00000134014	ELP3-009	12	ELP3	ensembl_havana	protein_coding	ENST00000520270	havana	1	protein_coding	transcript
3	50386866	-0.0732552	-2.61351	0.00906807	0.825511	havana	50386866	50388252	-	ENSG00000114388	NPRL2-013	8	NPRL2	ensembl_havana	protein_coding	ENST00000493907	havana	1	retained_intron	transcript
23	148678216	0.0732508	2.61335	0.00907226	0.825511	havana	148678216	148713402	-	ENSG00000155984	TMEM185A-007	10	TMEM185A	ensembl_havana	protein_coding	ENST00000513505	havana	2	nonsense_mediated_decay	transcript
17	35337466	-0.0732489	-2.61328	0.00907401	0.825511	havana	35337466	35337721	+	ENSG00000267306	RP11-333J10.2-001	1	RP11-333J10.2	havana	sense_intronic	ENST00000593278	havana	1	sense_intronic	transcript
1	202127092	0.0732439	2.6131	0.00907881	0.825511	havana	202127092	202129733	-	ENSG00000143851	PTPN7-019	11	PTPN7	ensembl_havana	protein_coding	ENST00000491584	havana	1	retained_intron	transcript
13	38923986	0.0732436	2.61309	0.00907905	0.825511	havana	38923986	38929022	+	ENSG00000120686	UFM1-002	7	UFM1	ensembl_havana	protein_coding	ENST00000494372	havana	1	retained_intron	transcript
14	36665686	0.0732432	2.61308	0.00907946	0.825511	ensembl	36665686	36665774	-	ENSG00000212071	AL162511.1-201	1	AL162511.1	ensembl	miRNA	ENST00000390782	ensembl	1	miRNA	transcript
1	155955166	-0.0732337	-2.61274	0.00908841	0.825511	havana	155955166	155976861	-	ENSG00000116584	ARHGEF2-017	13	ARHGEF2	ensembl_havana	protein_coding	ENST00000423422	havana	1	protein_coding	transcript
5	96139243	-0.0732334	-2.61272	0.00908874	0.825511	havana	96139243	96143625	-	ENSG00000164307	ERAP1-003	8	ERAP1	ensembl_havana	protein_coding	ENST00000507154	havana	1	protein_coding	transcript
4	158689165	0.0732236	2.61237	0.00909801	0.825511	ensembl	158689165	158689265	-	ENSG00000200521	Y_RNA.170-201	1	Y_RNA	ensembl	misc_RNA	ENST00000363651	ensembl	1	misc_RNA	transcript
11	71292901	0.0732118	2.61195	0.00910923	0.825511	ensembl_havana	71292901	71293921	-	ENSG00000204571	KRTAP5-11-001	4	KRTAP5-11	ensembl_havana	protein_coding	ENST00000398530	ensembl_havana	1	protein_coding	transcript
11	1955103	-0.0732115	-2.61194	0.00910954	0.825511	havana	1955103	1956811	+	ENSG00000130595	TNNT3-008	12	TNNT3	ensembl_havana	protein_coding	ENST00000493234	havana	1	processed_transcript	transcript
4	123260376	0.0731992	2.6115	0.00912117	0.825511	havana	123260376	123265766	+	ENSG00000138688	KIAA1109-008	11	KIAA1109	ensembl_havana	protein_coding	ENST00000442707	havana	1	protein_coding	transcript
3	40547531	-0.0731977	-2.61144	0.00912265	0.825511	havana	40547531	40559200	+	ENSG00000177842	ZNF620-002	7	ZNF620	ensembl_havana	protein_coding	ENST00000418905	havana	1	protein_coding	transcript
2	217363809	-0.0731965	-2.6114	0.00912375	0.825511	havana	217363809	217366186	+	ENSG00000197756	RPL37A-007	5	RPL37A	ensembl_havana	protein_coding	ENST00000456586	havana	1	protein_coding	transcript
14	106471246	0.0731909	2.6112	0.00912915	0.825511	havana	106471246	106471723	-	ENSG00000211935	IGHV1-3-001	2	IGHV1-3	havana	IG_V_gene	ENST00000390595	havana	2	IG_V_gene	transcript
3	42850968	-0.0731882	-2.61111	0.00913165	0.825511	havana	42850968	42908775	+	ENSG00000144648	ACKR2-001	10	ACKR2	ensembl_havana	protein_coding	ENST00000422265	havana	1	protein_coding	transcript
9	138645597	0.0731859	2.61102	0.00913387	0.825511	havana	138645597	138678245	+	ENSG00000107147	KCNT1-009	7	KCNT1	ensembl_havana	protein_coding	ENST00000490363	havana	1	retained_intron	transcript
17	30693696	-0.0731858	-2.61102	0.00913396	0.825511	havana	30693696	30695452	+	ENSG00000010244	ZNF207-017	12	ZNF207	ensembl_havana	protein_coding	ENST00000584696	havana	1	retained_intron	transcript
23	153001080	0.073161	2.61013	0.00915763	0.826843	havana	153001080	153031908	-	ENSG00000232725	U52111.14-001	1	U52111.14	havana	antisense	ENST00000434284	havana	1	antisense	transcript
17	25978360	0.0731506	2.60976	0.00916752	0.826843	havana	25978360	25992738	-	ENSG00000264216	NOS2P1-001	1	NOS2P1	havana	pseudogene	ENST00000580780	havana	1	transcribed_unprocessed_pseudogene	transcript
2	118773958	0.0731377	2.60929	0.00917993	0.826843	ensembl	118773958	118774243	+	ENSG00000243510	RN7SL111P-201	2	RN7SL111P	ensembl	misc_RNA	ENST00000468841	ensembl	2	misc_RNA	transcript
10	81975607	0.0731191	2.60862	0.00919776	0.826843	havana	81975607	81975875	-	ENSG00000234319	RPS12P2-001	1	RPS12P2	havana	pseudogene	ENST00000439728	havana	1	processed_pseudogene	transcript
12	42719970	0.0731017	2.608	0.00921438	0.826843	ensembl_havana	42719970	42835763	+	ENSG00000134283	PPHLN1-006	13	PPHLN1	ensembl_havana	protein_coding	ENST00000449194	ensembl_havana	2	protein_coding	transcript
8	101733629	-0.0730975	-2.60785	0.00921846	0.826843	havana	101733629	101735037	-	ENSG00000070756	PABPC1-016	9	PABPC1	ensembl_havana	protein_coding	ENST00000521067	havana	1	protein_coding	transcript
8	91952750	0.0730887	2.60753	0.00922694	0.826843	havana	91952750	91970075	+	ENSG00000123119	NECAB1-003	7	NECAB1	ensembl_havana	protein_coding	ENST00000521366	havana	1	protein_coding	transcript
7	99686592	-0.0730653	-2.60669	0.00924948	0.826843	havana	99686592	99687985	+	ENSG00000168090	COPS6-006	5	COPS6	ensembl_havana	protein_coding	ENST00000465027	havana	1	retained_intron	transcript
1	180939973	-0.0730617	-2.60657	0.00925286	0.826843	havana	180939973	180940383	+	ENSG00000270711	RP11-46A10.8-001	1	RP11-46A10.8	havana	pseudogene	ENST00000604674	havana	1	processed_pseudogene	transcript
22	33562373	-0.0730558	-2.60636	0.00925855	0.826843	havana	33562373	33617737	-	ENSG00000133424	LARGE-015	16	LARGE	ensembl_havana	protein_coding	ENST00000421232	havana	1	processed_transcript	transcript
11	62619460	0.0730548	2.60632	0.00925951	0.826843	havana	62619460	62622708	-	ENSG00000255717	SNHG1-006	2	SNHG1	ensembl_havana	processed_transcript	ENST00000539921	havana	1	lincRNA	transcript
14	21853358	-0.0730522	-2.60623	0.00926202	0.826843	havana	21853358	21854503	-	ENSG00000100888	CHD8-005	8	CHD8	ensembl_havana	protein_coding	ENST00000557727	havana	1	retained_intron	transcript
16	11850178	0.0730444	2.60595	0.0092696	0.826843	havana	11850178	11855518	-	ENSG00000122299	ZC3H7A-011	7	ZC3H7A	ensembl_havana	protein_coding	ENST00000570862	havana	1	retained_intron	transcript
8	99053954	0.0730432	2.6059	0.0092707	0.826843	havana	99053954	99056349	+	ENSG00000245970	KB-1208A12.3-001	2	KB-1208A12.3	havana	antisense	ENST00000501016	havana	2	antisense	transcript
13	23902965	0.0730366	2.60567	0.00927709	0.826843	ensembl	23902965	24007841	-	ENSG00000151835	SACS-201	9	SACS	ensembl_havana	protein_coding	ENST00000382298	ensembl	3	protein_coding	transcript
19	38899697	-0.0730333	-2.60555	0.00928033	0.826843	havana	38899697	38907787	-	ENSG00000171777	RASGRP4-014	11	RASGRP4	ensembl_havana	protein_coding	ENST00000588708	havana	1	retained_intron	transcript
9	94794636	0.0730208	2.6051	0.0092924	0.826843	havana	94794636	94800740	-	ENSG00000090054	SPTLC1-008	9	SPTLC1	ensembl_havana	protein_coding	ENST00000469778	havana	1	processed_transcript	transcript
16	67596310	0.0730089	2.60467	0.00930387	0.826843	ensembl_havana	67596310	67673086	+	ENSG00000102974	CTCF-001	10	CTCF	ensembl_havana	protein_coding	ENST00000264010	ensembl_havana	4	protein_coding	transcript
12	9868456	0.0730084	2.60465	0.00930442	0.826843	havana	9868456	9875257	-	ENSG00000184293	CLECL1-001	3	CLECL1	ensembl_havana	protein_coding	ENST00000540988	havana	1	protein_coding	transcript
6	2663871	0.0729993	2.60433	0.00931318	0.826843	ensembl_havana	2663871	2751200	-	ENSG00000145949	MYLK4-001	8	MYLK4	ensembl_havana	protein_coding	ENST00000274643	ensembl_havana	7	protein_coding	transcript
13	51922703	0.0729961	2.60422	0.00931628	0.826843	ensembl	51922703	51922775	-	ENSG00000266072	MIR5693-201	1	MIR5693	ensembl	miRNA	ENST00000577722	ensembl	1	miRNA	transcript
1	79086088	0.072989	2.60396	0.00932325	0.826843	ensembl_havana	79086088	79111830	+	ENSG00000137959	IFI44L-001	11	IFI44L	ensembl_havana	protein_coding	ENST00000370751	ensembl_havana	5	protein_coding	transcript
4	186605965	0.0729869	2.60388	0.00932523	0.826843	havana	186605965	186734278	-	ENSG00000154556	SORBS2-017	13	SORBS2	ensembl_havana	protein_coding	ENST00000456060	havana	1	protein_coding	transcript
1	7448243	0.0729765	2.60351	0.00933531	0.826843	havana	7448243	7449479	-	ENSG00000237728	RP3-453P22.2-002	1	RP3-453P22.2	havana	antisense	ENST00000411708	havana	1	antisense	transcript
4	80990590	0.0729751	2.60346	0.00933672	0.826843	havana	80990590	81046608	-	ENSG00000163297	ANTXR2-008	12	ANTXR2	ensembl_havana	protein_coding	ENST00000506286	havana	1	processed_transcript	transcript
1	75987247	0.0729727	2.60338	0.00933901	0.826843	havana	75987247	75987916	+	ENSG00000224493	RP11-87O11.1-001	1	RP11-87O11.1	havana	pseudogene	ENST00000440382	havana	1	processed_pseudogene	transcript
5	134260338	-0.0729616	-2.60298	0.00934982	0.826843	havana	134260338	134262149	-	ENSG00000248923	MTND5P11-001	1	MTND5P11	havana	pseudogene	ENST00000511037	havana	1	processed_pseudogene	transcript
5	44753051	0.0729601	2.60292	0.00935128	0.826843	havana	44753051	44765846	+	ENSG00000248779	RP11-53O19.2-001	1	RP11-53O19.2	havana	lincRNA	ENST00000511712	havana	1	lincRNA	transcript
17	10763852	0.0729487	2.60251	0.00936243	0.826843	havana	10763852	10764779	-	ENSG00000244753	RPL15P21-001	2	RPL15P21	havana	pseudogene	ENST00000495592	havana	2	processed_pseudogene	transcript
8	22436643	0.0729314	2.60189	0.00937929	0.826843	ensembl	22436643	22451801	+	ENSG00000120913	PDLIM2-202	19	PDLIM2	ensembl_havana	protein_coding	ENST00000397760	ensembl	4	protein_coding	transcript
7	89073288	0.0729299	2.60184	0.00938072	0.826843	havana	89073288	89123576	+	ENSG00000227863	AC002383.2-001	2	AC002383.2	havana	lincRNA	ENST00000448260	havana	2	lincRNA	transcript
1	10271674	0.0729238	2.60162	0.00938667	0.826843	havana	10271674	10441661	+	ENSG00000054523	KIF1B-001	12	KIF1B	ensembl_havana	protein_coding	ENST00000377086	havana	1	protein_coding	transcript
11	18344115	0.0729228	2.60158	0.00938767	0.826843	havana	18344115	18355001	+	ENSG00000110768	GTF2H1-007	7	GTF2H1	ensembl_havana	protein_coding	ENST00000526461	havana	1	retained_intron	transcript
6	33047228	0.072912	2.6012	0.00939819	0.826843	havana	33047228	33047637	+	ENSG00000224796	RPL32P1-001	1	RPL32P1	havana	pseudogene	ENST00000439737	havana	1	processed_pseudogene	transcript
14	103965202	-0.0729072	-2.60103	0.00940289	0.826843	havana	103965202	103970164	+	ENSG00000075413	MARK3-010	13	MARK3	ensembl_havana	protein_coding	ENST00000555235	havana	1	retained_intron	transcript
5	34953631	0.0729062	2.60099	0.00940388	0.826843	havana	34953631	34954960	+	ENSG00000168724	DNAJC21-005	10	DNAJC21	ensembl_havana	protein_coding	ENST00000509626	havana	1	retained_intron	transcript
8	22262030	0.0729055	2.60096	0.00940454	0.826843	havana	22262030	22265934	+	ENSG00000104635	SLC39A14-010	9	SLC39A14	ensembl_havana	protein_coding	ENST00000517552	havana	1	protein_coding	transcript
4	121958776	0.0728981	2.6007	0.00941175	0.826843	havana	121958776	121993156	-	ENSG00000173376	NDNF-004	9	NDNF	ensembl_havana	protein_coding	ENST00000511408	havana	1	protein_coding	transcript
13	113978505	0.0728934	2.60053	0.0094164	0.826843	ensembl_havana	113978505	114018441	-	ENSG00000139835	GRTP1-002	9	GRTP1	ensembl_havana	protein_coding	ENST00000375431	ensembl_havana	4	protein_coding	transcript
12	133402287	0.0728916	2.60046	0.00941819	0.826843	ensembl	133402287	133402772	+	ENSG00000232888	RPS11P5-201	3	RPS11P5	ensembl_havana	pseudogene	ENST00000425052	ensembl	1	processed_pseudogene	transcript
17	79648217	-0.0728881	-2.60034	0.00942156	0.826843	havana	79648217	79650811	-	ENSG00000214087	ARL16-004	4	ARL16	ensembl_havana	protein_coding	ENST00000577142	havana	1	retained_intron	transcript
24	14442350	0.072877	2.59994	0.0094325	0.826843	havana	14442350	14443562	+	ENSG00000232730	FAM8A4P-001	1	FAM8A4P	havana	pseudogene	ENST00000435433	havana	1	processed_pseudogene	transcript
7	1606966	0.0728612	2.59938	0.00944791	0.826843	ensembl_havana	1606966	1609629	-	ENSG00000157778	PSMG3-001	4	PSMG3	ensembl_havana	protein_coding	ENST00000288607	ensembl_havana	2	protein_coding	transcript
15	74916460	-0.0728557	-2.59918	0.00945338	0.826843	havana	74916460	74921310	+	ENSG00000179335	CLK3-019	14	CLK3	ensembl_havana	protein_coding	ENST00000563842	havana	1	protein_coding	transcript
9	130703160	0.0728461	2.59884	0.00946275	0.826843	havana	130703160	130710438	-	ENSG00000167106	FAM102A-003	7	FAM102A	ensembl_havana	protein_coding	ENST00000465821	havana	1	retained_intron	transcript
20	1306054	-0.0728422	-2.5987	0.0094666	0.826843	havana	1306054	1359378	+	ENSG00000234684	SDCBP2-AS1-002	2	SDCBP2-AS1	havana	antisense	ENST00000609470	havana	1	antisense	transcript
1	180882290	0.07282	2.5979	0.00948847	0.826843	havana	180882290	180883192	+	ENSG00000135835	KIAA1614-003	6	KIAA1614	ensembl_havana	protein_coding	ENST00000496210	havana	1	processed_transcript	transcript
2	136597196	0.0728135	2.59767	0.00949487	0.826843	ensembl_havana	136597196	136633996	-	ENSG00000076003	MCM6-001	4	MCM6	ensembl_havana	protein_coding	ENST00000264156	ensembl_havana	2	protein_coding	transcript
19	52580161	0.0728123	2.59762	0.00949606	0.826843	havana	52580161	52597152	-	ENSG00000197608	ZNF841-004	7	ZNF841	ensembl_havana	protein_coding	ENST00000599430	havana	1	retained_intron	transcript
6	31654732	0.0728045	2.59734	0.00950376	0.826843	havana	31654732	31656166	-	ENSG00000204427	ABHD16A-010	7	ABHD16A	ensembl_havana	protein_coding	ENST00000468205	havana	1	retained_intron	transcript
3	57521979	-0.0728003	-2.59719	0.00950794	0.826843	ensembl	57521979	57522085	-	ENSG00000202428	RNU6-108P-201	1	RNU6-108P	ensembl	snRNA	ENST00000365558	ensembl	1	snRNA	transcript
13	46536314	0.0727996	2.59717	0.00950857	0.826843	ensembl_havana	46536314	46626894	-	ENSG00000123200	ZC3H13-002	12	ZC3H13	ensembl_havana	protein_coding	ENST00000282007	ensembl_havana	3	protein_coding	transcript
2	98443711	-0.0727899	-2.59682	0.00951815	0.826843	ensembl	98443711	98444013	+	ENSG00000235734	HMGN1P36-201	3	HMGN1P36	ensembl_havana	pseudogene	ENST00000453328	ensembl	2	processed_pseudogene	transcript
14	19983559	-0.0727673	-2.59601	0.00954058	0.826843	ensembl_havana	19983559	20020272	-	ENSG00000187537	POTEM-001	9	POTEM	ensembl_havana	protein_coding	ENST00000551509	ensembl_havana	1	protein_coding	transcript
1	36545921	0.0727542	2.59554	0.00955355	0.826843	havana	36545921	36546818	-	ENSG00000232862	RP4-665N4.4-001	4	RP4-665N4.4	havana	pseudogene	ENST00000437804	havana	2	transcribed_processed_pseudogene	transcript
19	12936525	0.0727466	2.59527	0.00956103	0.826843	havana	12936525	12943797	+	ENSG00000267424	CTD-2265O21.3-001	1	CTD-2265O21.3	havana	antisense	ENST00000588469	havana	1	antisense	transcript
12	67818052	-0.0727276	-2.59458	0.00957999	0.826843	havana	67818052	67818766	-	ENSG00000256355	NTAN1P3-001	1	NTAN1P3	havana	pseudogene	ENST00000535885	havana	1	processed_pseudogene	transcript
16	1858874	-0.0727233	-2.59443	0.00958419	0.826843	ensembl_havana	1858874	1877195	-	ENSG00000063854	HAGH-001	8	HAGH	ensembl_havana	protein_coding	ENST00000397356	ensembl_havana	3	protein_coding	transcript
12	58118994	0.0727233	2.59443	0.00958427	0.826843	ensembl_havana	58118994	58135940	-	ENSG00000135439	AGAP2-001	7	AGAP2	ensembl_havana	protein_coding	ENST00000257897	ensembl_havana	3	protein_coding	transcript
6	36935917	0.0727196	2.5943	0.00958793	0.826843	ensembl_havana	36935917	36954074	-	ENSG00000137409	MTCH1-008	14	MTCH1	ensembl_havana	protein_coding	ENST00000373627	ensembl_havana	5	protein_coding	transcript
10	181009	0.0727114	2.594	0.00959606	0.826843	havana	181009	300577	+	ENSG00000015171	ZMYND11-003	14	ZMYND11	ensembl_havana	protein_coding	ENST00000381591	havana	1	protein_coding	transcript
22	50964214	0.0727092	2.59392	0.00959829	0.826843	havana	50964214	50968419	-	ENSG00000025708	TYMP-008	8	TYMP	ensembl_havana	protein_coding	ENST00000425169	havana	1	protein_coding	transcript
2	242689514	-0.0727049	-2.59377	0.00960254	0.826843	havana	242689514	242708231	+	ENSG00000180902	D2HGDH-005	12	D2HGDH	ensembl_havana	protein_coding	ENST00000473126	havana	1	retained_intron	transcript
19	28393503	0.0726928	2.59333	0.00961465	0.826843	havana	28393503	28447494	+	ENSG00000267623	AC022153.1-002	2	AC022153.1	havana	pseudogene	ENST00000586473	havana	1	processed_transcript	transcript
2	190656426	0.0726887	2.59319	0.00961874	0.826843	havana	190656426	190660583	+	ENSG00000064933	PMS1-015	12	PMS1	ensembl_havana	protein_coding	ENST00000420421	havana	1	protein_coding	transcript
15	83713120	-0.0726826	-2.59297	0.00962474	0.826843	havana	83713120	83713523	+	ENSG00000259308	RP11-382A20.1-001	3	RP11-382A20.1	havana	pseudogene	ENST00000559181	havana	3	processed_pseudogene	transcript
1	84330711	0.0726776	2.59279	0.00962978	0.826843	ensembl_havana	84330711	84464815	-	ENSG00000137941	TTLL7-001	12	TTLL7	ensembl_havana	protein_coding	ENST00000260505	ensembl_havana	8	protein_coding	transcript
20	34287373	-0.072676	-2.59273	0.00963136	0.826843	havana	34287373	34288902	+	ENSG00000125995	ROMO1-002	11	ROMO1	ensembl_havana	protein_coding	ENST00000336695	havana	4	protein_coding	transcript
6	36973475	-0.0726713	-2.59257	0.00963605	0.826843	havana	36973475	36996314	+	ENSG00000146192	FGD2-006	10	FGD2	ensembl_havana	protein_coding	ENST00000464083	havana	1	retained_intron	transcript
23	48755539	0.0726681	2.59245	0.00963922	0.826843	ensembl	48755539	48760419	+	ENSG00000102103	PQBP1-201	11	PQBP1	ensembl_havana	protein_coding	ENST00000218224	ensembl	4	protein_coding	transcript
16	4746513	-0.0726678	-2.59244	0.00963959	0.826843	havana	4746513	4750304	-	ENSG00000168096	ANKS3-009	10	ANKS3	ensembl_havana	protein_coding	ENST00000589035	havana	1	retained_intron	transcript
2	10420757	0.072664	2.5923	0.00964333	0.826843	ensembl	10420757	10421017	+	ENSG00000264030	RN7SL66P-201	1	RN7SL66P	ensembl	misc_RNA	ENST00000582099	ensembl	1	misc_RNA	transcript
5	149824987	-0.0726586	-2.59211	0.00964877	0.826843	havana	149824987	149826500	-	ENSG00000164587	RPS14-007	7	RPS14	ensembl_havana	protein_coding	ENST00000519855	havana	1	protein_coding	transcript
1	6307406	-0.0726577	-2.59208	0.00964971	0.826843	ensembl_havana	6307406	6321035	-	ENSG00000158292	GPR153-001	6	GPR153	ensembl_havana	protein_coding	ENST00000377893	ensembl_havana	2	protein_coding	transcript
18	77338063	0.0726467	2.59168	0.00966067	0.826843	havana	77338063	77349010	+	ENSG00000267287	RP11-567M16.1-001	1	RP11-567M16.1	havana	processed_transcript	ENST00000589723	havana	1	lincRNA	transcript
2	231314090	-0.0726398	-2.59144	0.00966755	0.826843	havana	231314090	231326043	+	ENSG00000067066	SP100-011	12	SP100	ensembl_havana	protein_coding	ENST00000470940	havana	1	retained_intron	transcript
4	760929	0.0726375	2.59135	0.00966995	0.826843	havana	760929	775618	-	ENSG00000249592	RP11-440L14.1-002	1	RP11-440L14.1	havana	antisense	ENST00000507446	havana	1	antisense	transcript
12	58141510	-0.0726304	-2.5911	0.00967697	0.826843	ensembl_havana	58141510	58146304	-	ENSG00000135446	CDK4-001	12	CDK4	ensembl_havana	protein_coding	ENST00000257904	ensembl_havana	6	protein_coding	transcript
19	57966747	0.0726301	2.59109	0.0096773	0.826843	havana	57966747	57967607	-	ENSG00000268163	AC004076.9-003	1	AC004076.9	havana	protein_coding	ENST00000601945	havana	1	processed_transcript	transcript
10	128102438	0.0726282	2.59102	0.00967919	0.826843	havana	128102438	128110448	-	ENSG00000235180	LINC00601-001	1	LINC00601	havana	lincRNA	ENST00000456514	havana	1	lincRNA	transcript
22	30748534	-0.0726245	-2.59089	0.00968293	0.826843	havana	30748534	30752883	-	ENSG00000099995	SF3A1-002	14	SF3A1	ensembl_havana	protein_coding	ENST00000496189	havana	1	retained_intron	transcript
15	57884212	-0.0726205	-2.59074	0.00968696	0.826843	havana	57884212	58006887	+	ENSG00000137878	GCOM1-015	12	GCOM1	ensembl_havana	protein_coding	ENST00000587652	havana	1	protein_coding	transcript
6	141768148	0.0726152	2.59055	0.00969225	0.826843	havana	141768148	141772143	+	ENSG00000259828	RP11-63E9.1-001	1	RP11-63E9.1	havana	lincRNA	ENST00000565399	havana	1	lincRNA	transcript
11	117865674	-0.0726084	-2.59031	0.00969916	0.826843	havana	117865674	117870174	+	ENSG00000110324	IL10RA-011	5	IL10RA	ensembl_havana	protein_coding	ENST00000525467	havana	1	retained_intron	transcript
16	54952782	0.0726033	2.59013	0.0097042	0.826843	havana	54952782	54954528	-	ENSG00000245694	CRNDE-010	4	CRNDE	havana	lincRNA	ENST00000560029	havana	1	lincRNA	transcript
17	79211933	0.0725977	2.58992	0.0097099	0.826843	havana	79211933	79212842	-	ENSG00000167302	ENTHD2-008	5	ENTHD2	ensembl_havana	protein_coding	ENST00000575891	havana	1	processed_transcript	transcript
2	172778975	-0.0725921	-2.58972	0.00971553	0.826843	ensembl_havana	172778975	172848596	+	ENSG00000128708	HAT1-001	8	HAT1	ensembl_havana	protein_coding	ENST00000264108	ensembl_havana	4	protein_coding	transcript
11	12942733	0.0725915	2.5897	0.00971608	0.826843	havana	12942733	12944472	-	ENSG00000203258	RP11-47J17.2-001	3	RP11-47J17.2	havana	antisense	ENST00000454086	havana	2	antisense	transcript
7	101602670	-0.0725907	-2.58968	0.00971687	0.826843	havana	101602670	101747739	+	ENSG00000257923	CUX1-023	5	CUX1	ensembl_havana	protein_coding	ENST00000606749	havana	1	processed_transcript	transcript
3	113775598	0.0725872	2.58955	0.00972048	0.826843	havana	113775598	113776395	+	ENSG00000151576	QTRTD1-007	6	QTRTD1	ensembl_havana	protein_coding	ENST00000488665	havana	1	retained_intron	transcript
2	202671302	0.0725834	2.58941	0.00972431	0.826843	havana	202671302	202760273	+	ENSG00000138395	CDK15-006	10	CDK15	ensembl_havana	protein_coding	ENST00000450471	havana	2	protein_coding	transcript
5	15450810	0.0725804	2.58931	0.00972725	0.826843	havana	15450810	15451920	+	ENSG00000248699	CTD-2313D3.1-001	1	CTD-2313D3.1	havana	pseudogene	ENST00000502306	havana	1	processed_pseudogene	transcript
17	38077294	0.0725753	2.58912	0.00973239	0.826843	havana	38077294	38083854	-	ENSG00000172057	ORMDL3-003	5	ORMDL3	ensembl_havana	protein_coding	ENST00000579695	havana	1	protein_coding	transcript
9	6421031	0.0725658	2.58878	0.00974196	0.826843	havana	6421031	6477654	+	ENSG00000147854	UHRF2-004	12	UHRF2	ensembl_havana	protein_coding	ENST00000450508	havana	1	protein_coding	transcript
22	50316858	-0.0725652	-2.58876	0.00974265	0.826843	havana	50316858	50321176	+	ENSG00000184164	CRELD2-007	10	CRELD2	ensembl_havana	protein_coding	ENST00000487969	havana	1	retained_intron	transcript
5	31053672	0.0725549	2.58839	0.00975302	0.826843	havana	31053672	31054260	+	ENSG00000241668	RPL19P11-001	2	RPL19P11	havana	pseudogene	ENST00000495944	havana	2	processed_pseudogene	transcript
10	69720459	0.0725545	2.58837	0.00975344	0.826843	havana	69720459	69721221	-	ENSG00000226318	RP11-474D14.2-001	1	RP11-474D14.2	havana	pseudogene	ENST00000435889	havana	1	processed_pseudogene	transcript
4	155460166	0.0725444	2.58801	0.00976361	0.826843	havana	155460166	155461424	-	ENSG00000171566	PLRG1-010	7	PLRG1	ensembl_havana	protein_coding	ENST00000507125	havana	1	retained_intron	transcript
17	76165765	-0.0725419	-2.58792	0.0097662	0.826843	havana	76165765	76168800	+	ENSG00000108639	SYNGR2-005	3	SYNGR2	ensembl_havana	protein_coding	ENST00000592456	havana	1	processed_transcript	transcript
3	40566369	0.0725415	2.58791	0.00976652	0.826843	ensembl	40566369	40579814	+	ENSG00000172888	ZNF621-201	7	ZNF621	ensembl_havana	protein_coding	ENST00000310898	ensembl	1	protein_coding	transcript
16	66762943	-0.0725376	-2.58777	0.00977052	0.826843	havana	66762943	66764937	-	ENSG00000135720	DYNC1LI2-009	8	DYNC1LI2	ensembl_havana	protein_coding	ENST00000570201	havana	1	processed_transcript	transcript
4	107236853	0.0725203	2.58715	0.00978806	0.827806	ensembl_havana	107236853	107269648	+	ENSG00000164022	AIMP1-002	12	AIMP1	ensembl_havana	protein_coding	ENST00000358008	ensembl_havana	3	protein_coding	transcript
23	101854468	-0.0725052	-2.58661	0.00980335	0.828404	havana	101854468	101894552	+	ENSG00000271147	RP4-769N13.6-009	3	RP4-769N13.6	havana	processed_transcript	ENST00000460793	havana	1	processed_transcript	transcript
19	19431490	-0.0725011	-2.58646	0.00980746	0.828404	ensembl_havana	19431490	19468566	+	ENSG00000129933	MAU2-001	16	MAU2	ensembl_havana	protein_coding	ENST00000392313	ensembl_havana	6	protein_coding	transcript
19	57791853	0.0724651	2.58517	0.00984406	0.830973	ensembl_havana	57791853	57804937	+	ENSG00000197714	ZNF460-001	4	ZNF460	ensembl_havana	protein_coding	ENST00000360338	ensembl_havana	3	protein_coding	transcript
3	49051672	-0.072453	-2.58474	0.00985644	0.831446	havana	49051672	49052414	+	ENSG00000178252	WDR6-014	13	WDR6	ensembl_havana	protein_coding	ENST00000492780	havana	1	retained_intron	transcript
19	6748304	-0.0724386	-2.58422	0.00987113	0.831446	havana	6748304	6751478	-	ENSG00000269680	CTD-3128G10.6-001	1	CTD-3128G10.6	havana	antisense	ENST00000594056	havana	1	antisense	transcript
18	14830165	0.0724327	2.58401	0.00987719	0.831446	ensembl	14830165	14830241	+	ENSG00000265499	MIR3156-2-201	1	MIR3156-2	ensembl	miRNA	ENST00000581101	ensembl	1	miRNA	transcript
11	124983057	0.0724234	2.58367	0.00988669	0.831446	havana	124983057	124996677	+	ENSG00000187686	KRT18P59-002	4	KRT18P59	havana	pseudogene	ENST00000534728	havana	1	processed_transcript	transcript
12	6775896	0.0724223	2.58363	0.00988781	0.831446	havana	6775896	6798458	-	ENSG00000126746	ZNF384-004	13	ZNF384	ensembl_havana	protein_coding	ENST00000361959	havana	3	protein_coding	transcript
5	140079919	0.0724141	2.58334	0.00989612	0.831446	ensembl_havana	140079919	140086248	+	ENSG00000146007	ZMAT2-001	6	ZMAT2	ensembl_havana	protein_coding	ENST00000274712	ensembl_havana	3	protein_coding	transcript
12	8579196	0.0724091	2.58316	0.00990127	0.831446	ensembl	8579196	8579283	-	ENSG00000266218	AC092865.2-201	1	AC092865.2	ensembl	miRNA	ENST00000581233	ensembl	1	miRNA	transcript
17	73269074	0.0723785	2.58206	0.00993266	0.831446	ensembl_havana	73269074	73285471	-	ENSG00000125454	SLC25A19-004	7	SLC25A19	ensembl_havana	protein_coding	ENST00000442286	ensembl_havana	2	protein_coding	transcript
12	76443245	0.072378	2.58205	0.00993312	0.831446	havana	76443245	76478439	-	ENSG00000187109	NAP1L1-011	9	NAP1L1	ensembl_havana	protein_coding	ENST00000552342	havana	1	protein_coding	transcript
11	65999265	-0.0723768	-2.582	0.00993439	0.831446	havana	65999265	66001703	+	ENSG00000175115	PACS1-010	7	PACS1	ensembl_havana	protein_coding	ENST00000528935	havana	1	protein_coding	transcript
5	17684693	0.0723725	2.58185	0.00993881	0.831446	havana	17684693	17955966	+	ENSG00000249937	RP11-454P21.1-005	1	RP11-454P21.1	havana	lincRNA	ENST00000511596	havana	1	lincRNA	transcript
19	8509651	0.0723694	2.58174	0.00994196	0.831446	ensembl_havana	8509651	8553998	+	ENSG00000099783	HNRNPM-001	7	HNRNPM	ensembl_havana	protein_coding	ENST00000348943	ensembl_havana	3	protein_coding	transcript
11	35211557	0.0723681	2.58169	0.00994336	0.831446	havana	35211557	35223300	+	ENSG00000026508	CD44-026	12	CD44	ensembl_havana	protein_coding	ENST00000524922	havana	1	protein_coding	transcript
23	113623441	0.0723679	2.58168	0.00994359	0.831446	havana	113623441	113623608	-	ENSG00000230502	CTD-2230M5.1-001	1	CTD-2230M5.1	havana	pseudogene	ENST00000423016	havana	1	processed_pseudogene	transcript
2	65728127	0.0723604	2.58142	0.00995124	0.831446	havana	65728127	65729272	-	ENSG00000237979	AC007389.1-001	1	AC007389.1	havana	pseudogene	ENST00000454674	havana	1	processed_pseudogene	transcript
17	73619870	-0.0723592	-2.58137	0.00995251	0.831446	havana	73619870	73621729	+	ENSG00000266714	MYO15B-030	2	MYO15B	havana	protein_coding	ENST00000577948	havana	1	processed_transcript	transcript
17	28706634	-0.0723486	-2.58099	0.00996344	0.831446	havana	28706634	28712310	+	ENSG00000108582	CPD-004	7	CPD	ensembl_havana	protein_coding	ENST00000583275	havana	1	retained_intron	transcript
22	38039721	-0.0723369	-2.58057	0.00997542	0.831446	havana	38039721	38041062	+	ENSG00000100092	SH3BP1-004	16	SH3BP1	ensembl_havana	protein_coding	ENST00000459646	havana	1	retained_intron	transcript
21	23872924	0.0723366	2.58056	0.00997579	0.831446	havana	23872924	23892377	-	ENSG00000234034	AP000959.2-001	1	AP000959.2	havana	lincRNA	ENST00000441759	havana	1	lincRNA	transcript
1	240799899	-0.0723242	-2.58012	0.00998855	0.831446	havana	240799899	240800352	-	ENSG00000228844	RP11-467I20.3-001	1	RP11-467I20.3	havana	pseudogene	ENST00000420757	havana	1	processed_pseudogene	transcript
17	79603423	0.0723161	2.57983	0.00999689	0.831446	havana	79603423	79604136	-	ENSG00000182446	NPLOC4-009	9	NPLOC4	ensembl_havana	protein_coding	ENST00000574095	havana	1	processed_transcript	transcript
1	714310	0.0723112	2.57965	0.0100019	0.831446	havana	714310	720035	+	ENSG00000237491	RP11-206L10.9-003	4	RP11-206L10.9	ensembl_havana	lincRNA	ENST00000589899	havana	1	lincRNA	transcript
1	59304120	0.0723106	2.57963	0.0100025	0.831446	havana	59304120	59316926	-	ENSG00000231740	RP11-63G10.2-001	1	RP11-63G10.2	havana	lincRNA	ENST00000424592	havana	1	lincRNA	transcript
7	56123058	0.0723104	2.57962	0.0100028	0.831446	ensembl	56123058	56123195	+	ENSG00000206603	SNORA22.2-201	1	SNORA22	ensembl	snoRNA	ENST00000383876	ensembl	1	snoRNA	transcript
14	23842070	0.0723088	2.57956	0.0100044	0.831446	ensembl_havana	23842070	23845612	+	ENSG00000166090	IL25-001	8	IL25	ensembl_havana	protein_coding	ENST00000329715	ensembl_havana	2	protein_coding	transcript
20	33464396	0.0722957	2.57909	0.010018	0.831958	ensembl_havana	33464396	33514741	+	ENSG00000131069	ACSS2-009	15	ACSS2	ensembl_havana	protein_coding	ENST00000480978	ensembl_havana	1	nonsense_mediated_decay	transcript
2	192897094	0.0722909	2.57892	0.010023	0.831958	havana	192897094	192900106	+	ENSG00000233766	AC098617.1-010	3	AC098617.1	havana	antisense	ENST00000598327	havana	1	antisense	transcript
3	37035267	0.0722777	2.57845	0.0100366	0.832572	havana	37035267	37092337	+	ENSG00000076242	MLH1-004	10	MLH1	ensembl_havana	protein_coding	ENST00000458205	havana	2	protein_coding	transcript
7	96594840	-0.0722611	-2.57785	0.0100538	0.833424	havana	96594840	96633610	-	ENSG00000231764	DLX6-AS1-003	4	DLX6-AS1	havana	antisense	ENST00000431497	havana	2	antisense	transcript
8	12560575	0.0722559	2.57767	0.0100593	0.833424	havana	12560575	12561565	-	ENSG00000254724	OR7E10P-001	1	OR7E10P	havana	pseudogene	ENST00000526420	havana	1	unprocessed_pseudogene	transcript
6	64389586	0.0722315	2.57679	0.0100846	0.83377	havana	64389586	64394146	+	ENSG00000118482	PHF3-011	7	PHF3	ensembl_havana	protein_coding	ENST00000514822	havana	1	protein_coding	transcript
10	33218752	-0.0722105	-2.57604	0.0101064	0.83377	havana	33218752	33294720	-	ENSG00000150093	ITGB1-012	14	ITGB1	ensembl_havana	protein_coding	ENST00000475184	havana	1	protein_coding	transcript
23	11162134	-0.0721979	-2.57559	0.0101196	0.83377	ensembl	11162134	11369656	-	ENSG00000047648	ARHGAP6-202	17	ARHGAP6	ensembl_havana	protein_coding	ENST00000413512	ensembl	3	protein_coding	transcript
1	44440644	0.0721914	2.57535	0.0101264	0.83377	havana	44440644	44443964	+	ENSG00000117410	ATP6V0B-002	9	ATP6V0B	ensembl_havana	protein_coding	ENST00000473485	havana	1	retained_intron	transcript
11	107879682	0.0721817	2.57501	0.0101365	0.83377	havana	107879682	107917220	+	ENSG00000166266	CUL5-004	9	CUL5	ensembl_havana	protein_coding	ENST00000526303	havana	1	retained_intron	transcript
1	108676658	0.0721716	2.57465	0.0101471	0.83377	ensembl_havana	108676658	108742980	-	ENSG00000085491	SLC25A24-001	11	SLC25A24	ensembl_havana	protein_coding	ENST00000565488	ensembl_havana	1	protein_coding	transcript
16	3272325	0.0721711	2.57463	0.0101476	0.83377	havana	3272325	3285456	-	ENSG00000010539	ZNF200-001	7	ZNF200	ensembl_havana	protein_coding	ENST00000414144	havana	2	protein_coding	transcript
2	66610438	-0.0721658	-2.57444	0.0101532	0.83377	havana	66610438	66619582	+	ENSG00000232164	AC092669.3-001	1	AC092669.3	havana	lincRNA	ENST00000428647	havana	1	lincRNA	transcript
15	84944427	-0.072165	-2.57441	0.010154	0.83377	havana	84944427	84950601	+	ENSG00000259683	RP11-182J1.14-001	1	RP11-182J1.14	havana	pseudogene	ENST00000561247	havana	1	unprocessed_pseudogene	transcript
5	34929698	0.0721552	2.57406	0.0101643	0.83377	ensembl	34929698	34959068	+	ENSG00000168724	DNAJC21-201	10	DNAJC21	ensembl_havana	protein_coding	ENST00000303525	ensembl	7	protein_coding	transcript
17	72427052	0.0721524	2.57396	0.0101672	0.83377	ensembl_havana	72427052	72443568	+	ENSG00000170412	GPRC5C-001	12	GPRC5C	ensembl_havana	protein_coding	ENST00000392627	ensembl_havana	1	protein_coding	transcript
4	65779999	0.0721509	2.5739	0.0101688	0.83377	havana	65779999	65870218	-	ENSG00000250125	RP11-707A18.1-001	1	RP11-707A18.1	havana	lincRNA	ENST00000509932	havana	1	lincRNA	transcript
23	2255872	-0.0721386	-2.57346	0.0101817	0.83377	havana	2255872	2419001	-	ENSG00000169084	DHRSX-007	8	DHRSX	ensembl_havana	protein_coding	ENST00000430536	havana	2	processed_transcript	transcript
23	136041042	0.0721299	2.57315	0.0101908	0.83377	havana	136041042	136103638	+	ENSG00000241150	RP11-308D16.2-001	1	RP11-308D16.2	havana	pseudogene	ENST00000426943	havana	1	unprocessed_pseudogene	transcript
11	2017980	0.0721198	2.57279	0.0102014	0.83377	ensembl	2017980	2018074	-	ENSG00000130600	H19-201	11	H19	ensembl_havana	processed_transcript	ENST00000390168	ensembl	4	miRNA	transcript
1	101455179	0.0721192	2.57277	0.010202	0.83377	ensembl_havana	101455179	101491318	-	ENSG00000117543	DPH5-004	15	DPH5	ensembl_havana	protein_coding	ENST00000370105	ensembl_havana	3	processed_transcript	transcript
4	109709901	0.0721096	2.57242	0.0102121	0.83377	havana	109709901	109710935	-	ENSG00000250185	RCC2P8-001	2	RCC2P8	havana	pseudogene	ENST00000502779	havana	2	processed_pseudogene	transcript
21	38739879	0.0721048	2.57225	0.0102172	0.83377	havana	38739879	38887680	+	ENSG00000157540	DYRK1A-001	15	DYRK1A	ensembl_havana	protein_coding	ENST00000338785	havana	3	protein_coding	transcript
9	97041040	-0.0720985	-2.57202	0.0102238	0.83377	ensembl_havana	97041040	97058128	+	ENSG00000175787	ZNF169-004	12	ZNF169	ensembl_havana	protein_coding	ENST00000480716	ensembl_havana	1	protein_coding	transcript
13	68364539	0.0720974	2.57198	0.010225	0.83377	havana	68364539	68364926	+	ENSG00000271287	BCRP9-001	1	BCRP9	havana	pseudogene	ENST00000605312	havana	1	processed_pseudogene	transcript
2	2323016	0.072097	2.57197	0.0102254	0.83377	havana	2323016	2330880	+	ENSG00000225619	MYT1L-AS1-001	1	MYT1L-AS1	havana	lincRNA	ENST00000448106	havana	1	lincRNA	transcript
1	161141101	-0.0720929	-2.57182	0.0102298	0.83377	havana	161141101	161147210	-	ENSG00000158850	B4GALT3-003	10	B4GALT3	ensembl_havana	protein_coding	ENST00000470882	havana	1	processed_transcript	transcript
3	128580156	-0.0720901	-2.57172	0.0102327	0.83377	havana	128580156	128590383	-	ENSG00000231305	RP11-723O4.2-001	3	RP11-723O4.2	ensembl_havana	antisense	ENST00000498297	havana	1	antisense	transcript
8	67858736	0.0720895	2.5717	0.0102333	0.83377	havana	67858736	67874825	-	ENSG00000261787	TCF24-001	1	TCF24	havana	protein_coding	ENST00000563496	havana	1	protein_coding	transcript
16	59788365	-0.0720854	-2.57155	0.0102377	0.83377	havana	59788365	59788930	-	ENSG00000260013	APOOP5-001	3	APOOP5	havana	pseudogene	ENST00000564761	havana	3	processed_pseudogene	transcript
15	83205504	0.0720779	2.57128	0.0102456	0.83377	ensembl_havana	83205504	83209315	-	ENSG00000182774	RPS17L-001	6	RPS17L	ensembl_havana	protein_coding	ENST00000330244	ensembl_havana	6	protein_coding	transcript
2	97746835	0.0720773	2.57126	0.0102462	0.83377	havana	97746835	97748986	+	ENSG00000188383	AC018892.9-001	7	AC018892.9	ensembl_havana	pseudogene	ENST00000445404	havana	1	unprocessed_pseudogene	transcript
9	136320770	0.0720703	2.57101	0.0102536	0.83377	havana	136320770	136324508	+	ENSG00000160323	ADAMTS13-006	14	ADAMTS13	ensembl_havana	protein_coding	ENST00000371910	havana	1	protein_coding	transcript
14	77540885	-0.0720608	-2.57067	0.0102636	0.83377	havana	77540885	77542485	-	ENSG00000258819	RP11-7F17.3-003	1	RP11-7F17.3	havana	lincRNA	ENST00000556781	havana	1	lincRNA	transcript
2	40324410	0.0720607	2.57067	0.0102637	0.83377	havana	40324410	40679209	-	ENSG00000183023	SLC8A1-005	14	SLC8A1	ensembl_havana	protein_coding	ENST00000406785	havana	2	protein_coding	transcript
5	60455749	0.072058	2.57057	0.0102666	0.83377	havana	60455749	60458295	-	ENSG00000188725	SMIM15-001	3	SMIM15	ensembl_havana	protein_coding	ENST00000507416	havana	1	protein_coding	transcript
2	86359947	0.0720474	2.57019	0.0102778	0.83377	havana	86359947	86362108	+	ENSG00000132300	PTCD3-018	14	PTCD3	ensembl_havana	protein_coding	ENST00000467273	havana	1	retained_intron	transcript
3	101574577	-0.0720368	-2.56981	0.010289	0.83377	havana	101574577	101578371	+	ENSG00000144802	NFKBIZ-012	7	NFKBIZ	ensembl_havana	protein_coding	ENST00000477601	havana	1	protein_coding	transcript
23	136648301	-0.072028	-2.56949	0.0102984	0.83377	ensembl_havana	136648301	136653744	+	ENSG00000156925	ZIC3-003	7	ZIC3	ensembl_havana	protein_coding	ENST00000287538	ensembl_havana	5	protein_coding	transcript
19	3013745	0.0720271	2.56946	0.0102993	0.83377	havana	3013745	3020587	-	ENSG00000065717	TLE2-013	10	TLE2	ensembl_havana	protein_coding	ENST00000587217	havana	1	processed_transcript	transcript
23	153626729	-0.0720208	-2.56924	0.010306	0.83377	havana	153626729	153629254	+	ENSG00000147403	RPL10-003	12	RPL10	ensembl_havana	protein_coding	ENST00000482732	havana	1	retained_intron	transcript
12	53590116	-0.0720173	-2.56911	0.0103097	0.83377	havana	53590116	53601035	-	ENSG00000139626	ITGB7-016	11	ITGB7	ensembl_havana	protein_coding	ENST00000589179	havana	1	retained_intron	transcript
7	57268532	-0.0720093	-2.56882	0.0103182	0.83377	havana	57268532	57271304	-	ENSG00000169325	GUSBP12-001	9	GUSBP12	ensembl_havana	pseudogene	ENST00000513727	havana	1	unprocessed_pseudogene	transcript
8	80830952	0.0719958	2.56834	0.0103325	0.83377	ensembl_havana	80830952	80942506	-	ENSG00000147586	MRPS28-001	5	MRPS28	ensembl_havana	protein_coding	ENST00000276585	ensembl_havana	4	protein_coding	transcript
13	46984589	0.0719925	2.56822	0.010336	0.83377	ensembl	46984589	46984692	+	ENSG00000252385	RNU6-68P-201	1	RNU6-68P	ensembl	snRNA	ENST00000516576	ensembl	1	snRNA	transcript
2	116198448	-0.0719914	-2.56818	0.0103372	0.83377	havana	116198448	116497341	+	ENSG00000175497	DPP10-012	12	DPP10	ensembl_havana	protein_coding	ENST00000488208	havana	1	processed_transcript	transcript
6	1384025	-0.0719868	-2.56802	0.0103421	0.83377	havana	1384025	1385301	-	ENSG00000261730	RP4-668J24.2-001	1	RP4-668J24.2	havana	antisense	ENST00000568244	havana	1	antisense	transcript
3	71345236	-0.0719795	-2.56775	0.0103499	0.83377	havana	71345236	71355166	-	ENSG00000114861	FOXP1-018	14	FOXP1	ensembl_havana	protein_coding	ENST00000470112	havana	1	processed_transcript	transcript
3	49004639	0.0719711	2.56746	0.0103588	0.83377	havana	49004639	49012128	+	ENSG00000177479	ARIH2-033	15	ARIH2	ensembl_havana	protein_coding	ENST00000465217	havana	1	processed_transcript	transcript
2	25799698	0.0719558	2.5669	0.0103752	0.83377	havana	25799698	25872799	-	ENSG00000138101	DTNB-020	14	DTNB	ensembl_havana	protein_coding	ENST00000472690	havana	1	processed_transcript	transcript
9	72042446	-0.0719536	-2.56683	0.0103775	0.83377	ensembl_havana	72042446	72287222	-	ENSG00000107282	APBA1-001	5	APBA1	ensembl_havana	protein_coding	ENST00000265381	ensembl_havana	4	protein_coding	transcript
7	116916685	-0.0719479	-2.56662	0.0103835	0.83377	ensembl_havana	116916685	116963343	-	ENSG00000105989	WNT2-002	4	WNT2	ensembl_havana	protein_coding	ENST00000265441	ensembl_havana	3	protein_coding	transcript
1	149576594	-0.0719461	-2.56656	0.0103855	0.83377	havana	149576594	149577296	-	ENSG00000233368	RP11-277L2.3-001	2	RP11-277L2.3	havana	lincRNA	ENST00000447883	havana	2	lincRNA	transcript
6	143817763	-0.0719393	-2.56631	0.0103928	0.83377	ensembl	143817763	143832799	-	ENSG00000001036	FUCA2-201	9	FUCA2	ensembl_havana	protein_coding	ENST00000438118	ensembl	2	protein_coding	transcript
5	98191436	0.0719378	2.56626	0.0103943	0.83377	havana	98191436	98196386	-	ENSG00000153922	CHD1-003	6	CHD1	ensembl_havana	protein_coding	ENST00000512392	havana	1	retained_intron	transcript
19	17862290	0.0719369	2.56623	0.0103953	0.83377	havana	17862290	17873649	+	ENSG00000130475	FCHO1-017	10	FCHO1	ensembl_havana	protein_coding	ENST00000593870	havana	1	protein_coding	transcript
7	80267992	0.0719369	2.56623	0.0103953	0.83377	ensembl_havana	80267992	80306324	+	ENSG00000135218	CD36-015	13	CD36	ensembl_havana	protein_coding	ENST00000447544	ensembl_havana	2	protein_coding	transcript
2	37469082	-0.0719316	-2.56604	0.010401	0.83377	havana	37469082	37475563	+	ENSG00000003509	NDUFAF7-003	11	NDUFAF7	ensembl_havana	protein_coding	ENST00000474257	havana	1	retained_intron	transcript
8	146106524	-0.0719304	-2.566	0.0104023	0.83377	havana	146106524	146126816	-	ENSG00000196150	ZNF250-005	9	ZNF250	ensembl_havana	protein_coding	ENST00000417550	havana	2	protein_coding	transcript
19	14730048	0.0719137	2.56539	0.0104202	0.83377	havana	14730048	14800839	-	ENSG00000131355	EMR3-003	10	EMR3	ensembl_havana	protein_coding	ENST00000599900	havana	1	protein_coding	transcript
16	30116131	-0.0719081	-2.5652	0.0104261	0.83377	ensembl_havana	30116131	30124858	-	ENSG00000102886	GDPD3-002	10	GDPD3	ensembl_havana	protein_coding	ENST00000360688	ensembl_havana	3	retained_intron	transcript
1	248457918	-0.0719002	-2.56491	0.0104346	0.83377	ensembl_havana	248457918	248458880	-	ENSG00000177201	OR2T12-001	1	OR2T12	ensembl_havana	protein_coding	ENST00000317996	ensembl_havana	1	protein_coding	transcript
23	40749900	0.0718988	2.56486	0.0104361	0.83377	havana	40749900	40750790	-	ENSG00000232801	SDCBPP3-001	1	SDCBPP3	havana	pseudogene	ENST00000419629	havana	1	processed_pseudogene	transcript
5	167913456	0.071894	2.56469	0.0104413	0.83377	havana	167913456	167920192	+	ENSG00000113643	RARS-003	4	RARS	ensembl_havana	protein_coding	ENST00000524082	havana	1	retained_intron	transcript
19	22779139	0.0718912	2.56459	0.0104443	0.83377	havana	22779139	22786232	+	ENSG00000269332	CTC-457E21.3-002	1	CTC-457E21.3	havana	pseudogene	ENST00000596977	havana	1	transcribed_unprocessed_pseudogene	transcript
10	402180	0.0718878	2.56447	0.010448	0.83377	ensembl	402180	419130	-	ENSG00000151240	DIP2C-202	11	DIP2C	ensembl_havana	protein_coding	ENST00000540204	ensembl	1	protein_coding	transcript
3	113251218	0.0718856	2.56439	0.0104503	0.83377	ensembl	113251218	113348421	+	ENSG00000072858	SIDT1-201	6	SIDT1	ensembl_havana	protein_coding	ENST00000393830	ensembl	3	protein_coding	transcript
19	14042285	0.0718689	2.56379	0.0104683	0.83377	ensembl_havana	14042285	14064193	-	ENSG00000132000	PODNL1-002	7	PODNL1	ensembl_havana	protein_coding	ENST00000538517	ensembl_havana	2	protein_coding	transcript
7	11046026	0.0718654	2.56367	0.010472	0.83377	havana	11046026	11046503	-	ENSG00000230370	AC005007.3-001	1	AC005007.3	havana	pseudogene	ENST00000439311	havana	1	processed_pseudogene	transcript
6	152442822	0.0718566	2.56335	0.0104815	0.83377	havana	152442822	152489499	-	ENSG00000131018	SYNE1-005	18	SYNE1	ensembl_havana	protein_coding	ENST00000539504	havana	1	protein_coding	transcript
12	91539025	0.0718547	2.56328	0.0104835	0.83377	ensembl_havana	91539025	91576900	-	ENSG00000011465	DCN-001	12	DCN	ensembl_havana	protein_coding	ENST00000052754	ensembl_havana	5	protein_coding	transcript
14	38025363	-0.0718521	-2.56319	0.0104864	0.83377	havana	38025363	38028689	-	ENSG00000259087	RP11-356O9.2-001	1	RP11-356O9.2	havana	lincRNA	ENST00000553425	havana	1	lincRNA	transcript
11	61133175	0.0718516	2.56317	0.0104869	0.83377	havana	61133175	61136683	+	ENSG00000149483	TMEM138-011	7	TMEM138	ensembl_havana	protein_coding	ENST00000381787	havana	2	protein_coding	transcript
23	148606540	-0.0718432	-2.56287	0.010496	0.83377	ensembl_havana	148606540	148607582	+	ENSG00000176289	IDSP1-001	4	IDSP1	ensembl_havana	pseudogene	ENST00000324799	ensembl_havana	4	unprocessed_pseudogene	transcript
12	75628820	0.0718413	2.5628	0.010498	0.83377	havana	75628820	75688892	+	ENSG00000254451	RP11-560G2.1-002	2	RP11-560G2.1	havana	antisense	ENST00000549953	havana	1	antisense	transcript
5	68856121	0.0718311	2.56244	0.0105089	0.834102	ensembl	68856121	68888687	+	ENSG00000183474	GTF2H2C-201	11	GTF2H2C	ensembl_havana	protein_coding	ENST00000508344	ensembl	2	protein_coding	transcript
19	41284171	0.0718183	2.56197	0.0105228	0.834102	ensembl	41284171	41302847	+	ENSG00000167578	RAB4B-201	12	RAB4B	ensembl_havana	protein_coding	ENST00000357052	ensembl	2	protein_coding	transcript
13	20796110	0.0718166	2.56191	0.0105246	0.834102	ensembl_havana	20796110	20806534	-	ENSG00000121742	GJB6-004	11	GJB6	ensembl_havana	protein_coding	ENST00000356192	ensembl_havana	6	protein_coding	transcript
1	28906893	0.0718144	2.56183	0.010527	0.834102	ensembl	28906893	28907024	-	ENSG00000197989	SNHG12-203	9	SNHG12	ensembl_havana	antisense	ENST00000384584	ensembl	1	snoRNA	transcript
1	30882407	0.0717946	2.56113	0.0105484	0.835301	havana	30882407	30884485	-	ENSG00000236335	RP4-591L5.1-001	1	RP4-591L5.1	havana	lincRNA	ENST00000427319	havana	1	lincRNA	transcript
8	16534414	0.0717766	2.56048	0.010568	0.835863	havana	16534414	16772553	-	ENSG00000253496	RP11-13N12.1-001	2	RP11-13N12.1	havana	lincRNA	ENST00000521411	havana	2	lincRNA	transcript
4	187207248	-0.0717758	-2.56045	0.0105688	0.835863	havana	187207248	187422151	-	ENSG00000251165	F11-AS1-004	1	F11-AS1	havana	antisense	ENST00000505103	havana	1	antisense	transcript
22	26291109	-0.0717703	-2.56025	0.0105748	0.835863	havana	26291109	26294719	-	ENSG00000231933	CTA-125H2.2-011	3	CTA-125H2.2	havana	antisense	ENST00000594856	havana	1	antisense	transcript
4	103717291	-0.0717601	-2.55989	0.0105859	0.835863	havana	103717291	103734130	-	ENSG00000109332	UBE2D3-008	15	UBE2D3	ensembl_havana	protein_coding	ENST00000508474	havana	1	retained_intron	transcript
23	49777849	0.0717594	2.55986	0.0105866	0.835863	ensembl	49777849	49777945	+	ENSG00000207970	MIR660-201	1	MIR660	ensembl	miRNA	ENST00000385235	ensembl	1	miRNA	transcript
7	45144505	0.0717394	2.55915	0.0106083	0.836187	ensembl	45144505	45144641	-	ENSG00000201772	SNORA5C-201	1	SNORA5C	ensembl	snoRNA	ENST00000364902	ensembl	1	snoRNA	transcript
1	11796232	0.0717359	2.55902	0.0106121	0.836187	havana	11796232	11810690	+	ENSG00000177674	AGTRAP-012	11	AGTRAP	ensembl_havana	protein_coding	ENST00000510878	havana	1	protein_coding	transcript
2	11724899	-0.071729	-2.55877	0.0106197	0.836187	ensembl	11724899	11725176	+	ENSG00000239899	RN7SL674P-201	2	RN7SL674P	ensembl	misc_RNA	ENST00000463397	ensembl	2	misc_RNA	transcript
1	116213765	-0.0717188	-2.55841	0.0106309	0.836187	havana	116213765	116226697	+	ENSG00000173218	VANGL1-005	10	VANGL1	ensembl_havana	protein_coding	ENST00000474344	havana	1	processed_transcript	transcript
16	87744404	0.0717128	2.55819	0.0106374	0.836187	havana	87744404	87760523	-	ENSG00000104731	KLHDC4-024	9	KLHDC4	ensembl_havana	protein_coding	ENST00000562913	havana	1	retained_intron	transcript
9	117069312	0.0717009	2.55777	0.0106504	0.836187	havana	117069312	117073808	+	ENSG00000196739	COL27A1-003	10	COL27A1	ensembl_havana	protein_coding	ENST00000468565	havana	1	processed_transcript	transcript
14	106495898	0.0716983	2.55767	0.0106532	0.836187	havana	106495898	106495996	-	ENSG00000253387	IGHVIII-5-1-001	1	IGHVIII-5-1	havana	IG_V_pseudogene	ENST00000523059	havana	1	IG_V_pseudogene	transcript
9	97021603	0.0716961	2.55759	0.0106557	0.836187	havana	97021603	97054905	+	ENSG00000175787	ZNF169-005	12	ZNF169	ensembl_havana	protein_coding	ENST00000492115	havana	2	retained_intron	transcript
12	383120	-0.0716946	-2.55754	0.0106573	0.836187	havana	383120	386289	-	ENSG00000261799	RP11-283I3.6-001	1	RP11-283I3.6	havana	sense_overlapping	ENST00000570140	havana	1	sense_overlapping	transcript
8	30651714	0.0716852	2.5572	0.0106675	0.836187	havana	30651714	30667792	-	ENSG00000104695	PPP2CB-010	8	PPP2CB	ensembl_havana	protein_coding	ENST00000520056	havana	1	protein_coding	transcript
17	32583227	0.0716827	2.55711	0.0106702	0.836187	havana	32583227	32584222	+	ENSG00000108691	CCL2-003	5	CCL2	ensembl_havana	protein_coding	ENST00000582017	havana	1	retained_intron	transcript
1	218216847	0.0716589	2.55626	0.0106963	0.836187	havana	218216847	218232482	+	ENSG00000232100	RP11-152L7.2-001	1	RP11-152L7.2	havana	lincRNA	ENST00000456026	havana	1	lincRNA	transcript
1	248712057	0.0716545	2.5561	0.0107012	0.836187	havana	248712057	248726764	+	ENSG00000224521	RP11-438F14.3-001	1	RP11-438F14.3	havana	antisense	ENST00000438623	havana	1	antisense	transcript
6	27782822	-0.0716508	-2.55597	0.0107052	0.836187	ensembl_havana	27782822	27783267	+	ENSG00000196374	HIST1H2BM-001	5	HIST1H2BM	ensembl_havana	protein_coding	ENST00000359465	ensembl_havana	4	protein_coding	transcript
11	68228281	-0.0716489	-2.5559	0.0107073	0.836187	havana	68228281	68382720	+	ENSG00000110075	PPP6R3-004	10	PPP6R3	ensembl_havana	protein_coding	ENST00000529710	havana	1	protein_coding	transcript
12	54849734	-0.0716454	-2.55577	0.0107112	0.836187	havana	54849734	54867333	-	ENSG00000170627	GTSF1-006	5	GTSF1	ensembl_havana	protein_coding	ENST00000546931	havana	1	nonsense_mediated_decay	transcript
1	89481026	0.0716345	2.55539	0.0107231	0.836187	havana	89481026	89488486	-	ENSG00000117226	GBP3-012	7	GBP3	ensembl_havana	protein_coding	ENST00000568006	havana	1	nonsense_mediated_decay	transcript
6	107349417	0.07163	2.55522	0.010728	0.836187	ensembl_havana	107349417	107372546	+	ENSG00000130349	C6orf203-001	5	C6orf203	ensembl_havana	protein_coding	ENST00000311381	ensembl_havana	5	protein_coding	transcript
13	86543134	0.07163	2.55522	0.0107281	0.836187	havana	86543134	86543668	+	ENSG00000228241	MOB1AP1-001	1	MOB1AP1	havana	pseudogene	ENST00000430903	havana	1	processed_pseudogene	transcript
23	67718923	-0.0716299	-2.55522	0.0107281	0.836187	havana	67718923	67733247	+	ENSG00000181704	YIPF6-005	7	YIPF6	ensembl_havana	protein_coding	ENST00000462972	havana	1	processed_transcript	transcript
1	156005092	-0.0716276	-2.55514	0.0107307	0.836187	ensembl_havana	156005092	156023585	-	ENSG00000160803	UBQLN4-001	7	UBQLN4	ensembl_havana	protein_coding	ENST00000368309	ensembl_havana	3	protein_coding	transcript
6	137518621	0.0716033	2.55427	0.0107574	0.836187	ensembl_havana	137518621	137540586	-	ENSG00000027697	IFNGR1-001	8	IFNGR1	ensembl_havana	protein_coding	ENST00000367739	ensembl_havana	4	protein_coding	transcript
11	105117607	0.0716007	2.55417	0.0107603	0.836187	havana	105117607	105117787	-	ENSG00000255336	RP11-94P11.3-001	1	RP11-94P11.3	havana	pseudogene	ENST00000528941	havana	1	unprocessed_pseudogene	transcript
1	110028168	0.071594	2.55393	0.0107677	0.836187	havana	110028168	110035349	+	ENSG00000162650	ATXN7L2-003	11	ATXN7L2	ensembl_havana	protein_coding	ENST00000497545	havana	1	retained_intron	transcript
8	14190064	0.0715928	2.55389	0.010769	0.836187	ensembl	14190064	14190172	+	ENSG00000206950	Y_RNA.494-201	1	Y_RNA	ensembl	misc_RNA	ENST00000384223	ensembl	1	misc_RNA	transcript
19	57949338	-0.0715928	-2.55389	0.010769	0.836187	havana	57949338	57988871	-	ENSG00000268163	AC004076.9-001	1	AC004076.9	havana	protein_coding	ENST00000596831	havana	1	protein_coding	transcript
13	79740254	0.0715925	2.55388	0.0107694	0.836187	havana	79740254	79741020	+	ENSG00000226670	BCAS2P3-001	1	BCAS2P3	havana	pseudogene	ENST00000416374	havana	1	processed_pseudogene	transcript
4	184365788	0.0715912	2.55383	0.0107707	0.836187	havana	184365788	184369351	+	ENSG00000168564	CDKN2AIP-002	5	CDKN2AIP	ensembl_havana	protein_coding	ENST00000302350	havana	4	protein_coding	transcript
18	45394698	0.0715852	2.55362	0.0107775	0.836187	havana	45394698	45457208	-	ENSG00000175387	SMAD2-005	11	SMAD2	ensembl_havana	protein_coding	ENST00000586514	havana	1	protein_coding	transcript
15	63824705	0.0715851	2.55361	0.0107775	0.836187	havana	63824705	63883154	+	ENSG00000140455	USP3-004	12	USP3	ensembl_havana	protein_coding	ENST00000558285	havana	1	protein_coding	transcript
16	3194220	0.0715527	2.55245	0.0108133	0.838482	havana	3194220	3197089	+	ENSG00000228146	CASP16-002	2	CASP16	havana	protein_coding	ENST00000575497	havana	1	retained_intron	transcript
11	45992898	-0.0715416	-2.55205	0.0108257	0.838705	havana	45992898	46142514	-	ENSG00000135365	PHF21A-021	11	PHF21A	ensembl_havana	protein_coding	ENST00000524497	havana	1	protein_coding	transcript
15	75335616	0.0715389	2.55195	0.0108287	0.838705	havana	75335616	75342079	+	ENSG00000138621	PPCDC-002	7	PPCDC	ensembl_havana	protein_coding	ENST00000563393	havana	1	protein_coding	transcript
15	85483735	0.0715211	2.55132	0.0108484	0.839396	havana	85483735	85484364	-	ENSG00000271044	RP11-255M6.1-001	1	RP11-255M6.1	havana	pseudogene	ENST00000604365	havana	1	processed_pseudogene	transcript
15	80124808	-0.071513	-2.55103	0.0108573	0.839396	havana	80124808	80125896	-	ENSG00000259548	RP11-38G5.2-001	1	RP11-38G5.2	havana	lincRNA	ENST00000560760	havana	1	lincRNA	transcript
3	37323674	0.0715082	2.55086	0.0108627	0.839396	havana	37323674	37408241	+	ENSG00000144674	GOLGA4-005	12	GOLGA4	ensembl_havana	protein_coding	ENST00000437131	havana	1	protein_coding	transcript
15	82821164	-0.0715016	-2.55062	0.0108701	0.839396	havana	82821164	82824843	-	ENSG00000184779	RPS17-007	8	RPS17	ensembl_havana	protein_coding	ENST00000560826	havana	1	protein_coding	transcript
3	52768751	-0.0714967	-2.55044	0.0108755	0.839396	havana	52768751	52769029	+	ENSG00000270941	RP5-966M1.5-001	1	RP5-966M1.5	havana	pseudogene	ENST00000603259	havana	1	processed_pseudogene	transcript
16	88739804	-0.0714876	-2.55012	0.0108857	0.839396	havana	88739804	88741899	+	ENSG00000260630	SNAI3-AS1-007	2	SNAI3-AS1	ensembl_havana	antisense	ENST00000568633	havana	1	antisense	transcript
15	43478138	0.0714814	2.54989	0.0108926	0.839396	ensembl_havana	43478138	43487390	+	ENSG00000166946	CCNDBP1-017	9	CCNDBP1	ensembl_havana	protein_coding	ENST00000444658	ensembl_havana	3	retained_intron	transcript
21	26310745	0.0714692	2.54946	0.0109061	0.839396	havana	26310745	26365129	-	ENSG00000230379	AP000146.2-001	1	AP000146.2	havana	lincRNA	ENST00000444178	havana	1	lincRNA	transcript
16	67486147	0.0714654	2.54932	0.0109104	0.839396	havana	67486147	67515060	-	ENSG00000159720	ATP6V0D1-013	7	ATP6V0D1	ensembl_havana	protein_coding	ENST00000561658	havana	1	processed_transcript	transcript
4	74861359	0.0714639	2.54927	0.0109121	0.839396	ensembl_havana	74861359	74864496	-	ENSG00000163735	CXCL5-001	6	CXCL5	ensembl_havana	protein_coding	ENST00000296027	ensembl_havana	4	protein_coding	transcript
15	91453850	-0.0714634	-2.54925	0.0109127	0.839396	havana	91453850	91454655	+	ENSG00000196547	MAN2A2-015	10	MAN2A2	ensembl_havana	protein_coding	ENST00000560505	havana	1	retained_intron	transcript
11	68034569	-0.0714616	-2.54919	0.0109146	0.839396	havana	68034569	68039439	-	ENSG00000171067	C11orf24-005	6	C11orf24	ensembl_havana	protein_coding	ENST00000529590	havana	1	processed_transcript	transcript
8	137809516	-0.0714578	-2.54905	0.0109189	0.839396	havana	137809516	137997178	+	ENSG00000254101	RP11-30J20.1-006	1	RP11-30J20.1	havana	lincRNA	ENST00000521034	havana	1	lincRNA	transcript
9	112810878	-0.0714357	-2.54826	0.0109435	0.839709	ensembl_havana	112810878	112932189	+	ENSG00000241978	AKAP2-006	5	AKAP2	ensembl_havana	protein_coding	ENST00000434623	ensembl_havana	2	protein_coding	transcript
12	124086624	-0.0714351	-2.54823	0.0109443	0.839709	havana	124086624	124104263	+	ENSG00000111364	DDX55-003	11	DDX55	ensembl_havana	protein_coding	ENST00000542286	havana	1	retained_intron	transcript
11	101927694	0.0714348	2.54822	0.0109446	0.839709	ensembl	101927694	101927748	+	ENSG00000252679	snoU13.454-201	1	snoU13	ensembl	snoRNA	ENST00000516870	ensembl	1	snoRNA	transcript
12	6341352	-0.0714244	-2.54785	0.0109562	0.839709	havana	6341352	6345428	+	ENSG00000010278	CD9-009	7	CD9	ensembl_havana	protein_coding	ENST00000540891	havana	1	processed_transcript	transcript
2	170355544	0.0714178	2.54761	0.0109637	0.839709	havana	170355544	170363000	+	ENSG00000163093	BBS5-003	7	BBS5	ensembl_havana	protein_coding	ENST00000472667	havana	1	retained_intron	transcript
9	97136833	0.0714156	2.54754	0.0109661	0.839709	ensembl_havana	97136833	97223324	+	ENSG00000148110	HIATL1-001	11	HIATL1	ensembl_havana	protein_coding	ENST00000375344	ensembl_havana	3	protein_coding	transcript
9	116355766	-0.0714151	-2.54752	0.0109667	0.839709	ensembl_havana	116355766	116360018	+	ENSG00000138835	RGS3-008	18	RGS3	ensembl_havana	protein_coding	ENST00000462403	ensembl_havana	1	protein_coding	transcript
3	12113058	0.0713935	2.54674	0.0109909	0.840619	havana	12113058	12192823	+	ENSG00000157152	SYN2-007	12	SYN2	havana	processed_transcript	ENST00000424884	havana	1	processed_transcript	transcript
12	48147713	0.0713899	2.54661	0.0109949	0.840619	havana	48147713	48150268	+	ENSG00000211584	SLC48A1-010	9	SLC48A1	ensembl_havana	protein_coding	ENST00000552003	havana	1	retained_intron	transcript
20	16651286	0.0713877	2.54654	0.0109974	0.840619	ensembl	16651286	16651387	-	ENSG00000200494	Y_RNA.166-201	1	Y_RNA	ensembl	misc_RNA	ENST00000363624	ensembl	1	misc_RNA	transcript
23	48432912	0.0713601	2.54554	0.0110285	0.842157	ensembl_havana	48432912	48437454	+	ENSG00000102317	RBM3-003	13	RBM3	ensembl_havana	protein_coding	ENST00000376759	ensembl_havana	3	protein_coding	transcript
19	30447276	-0.0713515	-2.54524	0.0110381	0.842157	havana	30447276	30447895	-	ENSG00000242100	RPL9P32-001	2	RPL9P32	havana	pseudogene	ENST00000464118	havana	2	processed_pseudogene	transcript
5	176731689	0.0713477	2.5451	0.0110424	0.842157	havana	176731689	176733615	+	ENSG00000169230	PRELID1-006	5	PRELID1	ensembl_havana	protein_coding	ENST00000503853	havana	1	protein_coding	transcript
3	71733771	-0.0713476	-2.5451	0.0110426	0.842157	havana	71733771	71777788	-	ENSG00000163412	EIF4E3-010	8	EIF4E3	ensembl_havana	protein_coding	ENST00000468147	havana	1	processed_transcript	transcript
7	99690939	0.0713131	2.54386	0.0110815	0.844349	havana	99690939	99693287	-	ENSG00000166508	MCM7-014	13	MCM7	ensembl_havana	protein_coding	ENST00000493352	havana	1	retained_intron	transcript
1	224301873	0.0713058	2.5436	0.0110898	0.844349	havana	224301873	224322067	+	ENSG00000143756	FBXO28-002	7	FBXO28	ensembl_havana	protein_coding	ENST00000483773	havana	1	retained_intron	transcript
1	161068184	0.0713055	2.54359	0.0110902	0.844349	ensembl_havana	161068184	161070136	+	ENSG00000162755	KLHDC9-008	9	KLHDC9	ensembl_havana	protein_coding	ENST00000392192	ensembl_havana	2	protein_coding	transcript
12	93936240	0.0712734	2.54244	0.0111265	0.844926	havana	93936240	93965544	-	ENSG00000246985	SOCS2-AS1-002	3	SOCS2-AS1	havana	processed_transcript	ENST00000500986	havana	1	antisense	transcript
15	65588389	0.0712705	2.54233	0.0111298	0.844926	ensembl	65588389	65588504	+	ENSG00000199568	RNU5A-1-201	1	RNU5A-1	ensembl	snRNA	ENST00000362698	ensembl	1	snRNA	transcript
4	73943086	-0.0712634	-2.54208	0.0111379	0.844926	havana	73943086	73946527	-	ENSG00000132466	ANKRD17-009	13	ANKRD17	ensembl_havana	protein_coding	ENST00000510127	havana	1	processed_transcript	transcript
22	31784719	0.0712581	2.54189	0.0111439	0.844926	ensembl	31784719	31784823	-	ENSG00000206615	RNU6-338P-201	1	RNU6-338P	ensembl	snRNA	ENST00000383888	ensembl	1	snRNA	transcript
19	1277870	0.0712561	2.54182	0.0111462	0.844926	havana	1277870	1279248	+	ENSG00000228300	C19orf24-006	9	C19orf24	ensembl_havana	protein_coding	ENST00000585716	havana	2	processed_transcript	transcript
11	62445390	-0.0712481	-2.54153	0.0111553	0.844926	havana	62445390	62446545	-	ENSG00000162191	UBXN1-011	9	UBXN1	ensembl_havana	protein_coding	ENST00000528907	havana	1	retained_intron	transcript
12	121003287	0.0712464	2.54147	0.0111573	0.844926	havana	121003287	121014689	+	ENSG00000022840	RNF10-029	11	RNF10	ensembl_havana	protein_coding	ENST00000538254	havana	1	protein_coding	transcript
8	57430880	0.0712412	2.54128	0.0111631	0.844926	havana	57430880	57472230	-	ENSG00000246430	LINC00968-001	2	LINC00968	havana	lincRNA	ENST00000499425	havana	1	lincRNA	transcript
11	72533386	0.0712401	2.54124	0.0111644	0.844926	havana	72533386	72540657	+	ENSG00000168010	ATG16L2-010	6	ATG16L2	ensembl_havana	protein_coding	ENST00000541367	havana	1	protein_coding	transcript
8	39624368	0.0712384	2.54118	0.0111663	0.844926	havana	39624368	39632221	-	ENSG00000104755	ADAM2-006	10	ADAM2	ensembl_havana	protein_coding	ENST00000520434	havana	1	processed_transcript	transcript
17	39845153	-0.0712379	-2.54116	0.0111669	0.844926	havana	39845153	39847882	+	ENSG00000173812	EIF1-003	6	EIF1	ensembl_havana	protein_coding	ENST00000310837	havana	4	processed_transcript	transcript
10	34952787	-0.071223	-2.54063	0.0111839	0.845604	havana	34952787	34953029	-	ENSG00000229235	RP11-8L18.3-001	1	RP11-8L18.3	havana	pseudogene	ENST00000411602	havana	1	processed_pseudogene	transcript
2	105865861	0.071219	2.54049	0.0111885	0.845604	havana	105865861	105866251	-	ENSG00000272861	RP11-332H14.1-001	1	RP11-332H14.1	havana	lincRNA	ENST00000609349	havana	1	lincRNA	transcript
1	156901890	0.0712065	2.54004	0.0112027	0.845896	havana	156901890	156902881	+	ENSG00000160838	LRRC71-004	9	LRRC71	ensembl_havana	protein_coding	ENST00000472465	havana	1	processed_transcript	transcript
17	80202367	-0.0712046	-2.53997	0.011205	0.845896	havana	80202367	80207040	-	ENSG00000141551	CSNK1D-026	10	CSNK1D	ensembl_havana	protein_coding	ENST00000581737	havana	1	retained_intron	transcript
10	99374310	0.0711969	2.53969	0.0112137	0.846079	ensembl_havana	99374310	99393237	-	ENSG00000171160	MORN4-001	13	MORN4	ensembl_havana	protein_coding	ENST00000307450	ensembl_havana	6	protein_coding	transcript
19	56166448	-0.0711805	-2.53911	0.0112324	0.846416	havana	56166448	56172683	+	ENSG00000063244	U2AF2-010	8	U2AF2	ensembl_havana	protein_coding	ENST00000588850	havana	1	retained_intron	transcript
2	237232794	0.0711773	2.53899	0.0112362	0.846416	havana	237232794	237416175	-	ENSG00000132321	IQCA1-002	12	IQCA1	ensembl_havana	protein_coding	ENST00000254653	havana	5	nonsense_mediated_decay	transcript
7	22928990	0.0711761	2.53895	0.0112375	0.846416	havana	22928990	22980809	-	ENSG00000235664	AC005682.8-001	1	AC005682.8	havana	lincRNA	ENST00000421730	havana	1	lincRNA	transcript
6	25912982	0.071171	2.53877	0.0112434	0.846416	ensembl	25912982	25930946	-	ENSG00000112337	SLC17A2-201	6	SLC17A2	ensembl_havana	protein_coding	ENST00000377850	ensembl	3	protein_coding	transcript
2	207602487	0.071154	2.53816	0.0112628	0.847406	ensembl_havana	207602487	207630271	-	ENSG00000138400	MDH1B-001	8	MDH1B	ensembl_havana	protein_coding	ENST00000374412	ensembl_havana	3	protein_coding	transcript
18	55268575	0.0711401	2.53766	0.0112788	0.848035	havana	55268575	55273094	-	ENSG00000134440	NARS-010	7	NARS	ensembl_havana	protein_coding	ENST00000589314	havana	1	retained_intron	transcript
1	54635333	-0.0711312	-2.53734	0.0112891	0.848035	ensembl	54635333	54637997	-	ENSG00000248835	AL357673.1-201	2	AL357673.1	ensembl	protein_coding	ENST00000536061	ensembl	1	protein_coding	transcript
5	125794479	-0.0711303	-2.53731	0.0112901	0.848035	havana	125794479	125803323	-	ENSG00000250602	RP11-517I3.1-003	1	RP11-517I3.1	havana	antisense	ENST00000512779	havana	1	antisense	transcript
4	167309853	0.0711229	2.53704	0.0112986	0.848198	havana	167309853	167447271	-	ENSG00000249675	RP11-217C7.1-001	1	RP11-217C7.1	havana	lincRNA	ENST00000514134	havana	1	lincRNA	transcript
8	56985634	0.0711121	2.53665	0.011311	0.848559	havana	56985634	56987065	-	ENSG00000008988	RPS20-007	5	RPS20	ensembl_havana	protein_coding	ENST00000519606	havana	1	protein_coding	transcript
12	56361246	-0.0711078	-2.5365	0.0113161	0.848559	havana	56361246	56364871	+	ENSG00000123374	CDK2-010	6	CDK2	ensembl_havana	protein_coding	ENST00000556146	havana	1	processed_transcript	transcript
6	53910727	0.0710844	2.53566	0.011343	0.849999	havana	53910727	53912392	-	ENSG00000235050	MLIP-AS1-001	2	MLIP-AS1	havana	antisense	ENST00000434196	havana	2	antisense	transcript
7	67092818	-0.0710751	-2.53533	0.0113538	0.849999	havana	67092818	67093006	+	ENSG00000226392	RP4-736H5.1-001	1	RP4-736H5.1	havana	pseudogene	ENST00000440681	havana	1	unprocessed_pseudogene	transcript
11	20691117	0.0710747	2.53531	0.0113542	0.849999	ensembl_havana	20691117	21597227	+	ENSG00000165973	NELL1-002	13	NELL1	ensembl_havana	protein_coding	ENST00000298925	ensembl_havana	5	protein_coding	transcript
1	247579458	-0.0710652	-2.53497	0.0113652	0.85016	ensembl	247579458	247612404	+	ENSG00000162711	NLRP3-201	12	NLRP3	ensembl_havana	protein_coding	ENST00000366497	ensembl	2	protein_coding	transcript
3	139062869	0.0710619	2.53485	0.0113691	0.85016	havana	139062869	139075893	+	ENSG00000175110	MRPS22-003	7	MRPS22	ensembl_havana	protein_coding	ENST00000480938	havana	1	retained_intron	transcript
1	1685604	-0.0710536	-2.53456	0.0113786	0.850343	havana	1685604	1686305	-	ENSG00000008130	NADK-010	11	NADK	ensembl_havana	protein_coding	ENST00000497747	havana	1	retained_intron	transcript
1	47148894	-0.0710448	-2.53424	0.0113888	0.850343	havana	47148894	47150236	-	ENSG00000159658	EFCAB14-002	6	EFCAB14	ensembl_havana	protein_coding	ENST00000459797	havana	1	processed_transcript	transcript
15	34525464	0.0710434	2.53419	0.0113905	0.850343	havana	34525464	34630258	-	ENSG00000140199	SLC12A6-020	7	SLC12A6	ensembl_havana	protein_coding	ENST00000561080	havana	1	nonsense_mediated_decay	transcript
15	91027477	-0.0710359	-2.53392	0.0113991	0.850513	havana	91027477	91029790	+	ENSG00000140575	IQGAP1-013	8	IQGAP1	ensembl_havana	protein_coding	ENST00000558491	havana	1	retained_intron	transcript
9	116059734	0.071016	2.53321	0.0114222	0.851763	havana	116059734	116065551	-	ENSG00000165188	RNF183-001	9	RNF183	ensembl_havana	protein_coding	ENST00000297894	havana	5	protein_coding	transcript
6	152722438	0.07101	2.53299	0.0114292	0.851813	havana	152722438	152730439	-	ENSG00000131018	SYNE1-035	18	SYNE1	ensembl_havana	protein_coding	ENST00000535081	havana	1	retained_intron	transcript
3	40566389	0.071002	2.53271	0.0114386	0.852038	havana	40566389	40575562	+	ENSG00000172888	ZNF621-003	7	ZNF621	ensembl_havana	protein_coding	ENST00000431278	havana	1	protein_coding	transcript
11	104896936	0.0709765	2.53179	0.0114683	0.852087	havana	104896936	104905876	-	ENSG00000137752	CASP1-004	18	CASP1	ensembl_havana	protein_coding	ENST00000525825	havana	1	protein_coding	transcript
14	101536248	0.0709762	2.53178	0.0114686	0.852087	havana	101536248	101539271	+	ENSG00000223403	MEG9-001	3	MEG9	havana	lincRNA	ENST00000429368	havana	1	lincRNA	transcript
11	93466143	0.0709758	2.53177	0.0114691	0.852087	havana	93466143	93469972	-	ENSG00000166012	TAF1D-011	10	TAF1D	ensembl_havana	protein_coding	ENST00000529794	havana	1	retained_intron	transcript
11	76092357	0.0709729	2.53166	0.0114724	0.852087	havana	76092357	76125663	+	ENSG00000179240	RP11-111M22.2-002	4	RP11-111M22.2	ensembl_havana	protein_coding	ENST00000531207	havana	1	processed_transcript	transcript
11	85805234	0.0709716	2.53162	0.011474	0.852087	ensembl	85805234	85805337	+	ENSG00000238666	snoU13.183-201	1	snoU13	ensembl	snoRNA	ENST00000458907	ensembl	1	snoRNA	transcript
17	7462076	-0.0709687	-2.53151	0.0114773	0.852087	ensembl	7462076	7464384	+	ENSG00000161955	TNFSF13-201	12	TNFSF13	ensembl_havana	protein_coding	ENST00000380535	ensembl	4	protein_coding	transcript
12	6690640	0.0709435	2.53061	0.0115068	0.853802	ensembl	6690640	6690775	-	ENSG00000251898	SCARNA11-201	1	SCARNA11	ensembl	snoRNA	ENST00000516089	ensembl	1	snoRNA	transcript
1	150039866	-0.0709213	-2.52981	0.0115329	0.854804	havana	150039866	150049107	+	ENSG00000136631	VPS45-006	8	VPS45	ensembl_havana	protein_coding	ENST00000497638	havana	1	processed_transcript	transcript
5	134259813	-0.0709211	-2.52981	0.011533	0.854804	havana	134259813	134260334	+	ENSG00000249119	MTND6P4-001	1	MTND6P4	havana	pseudogene	ENST00000506002	havana	1	processed_pseudogene	transcript
11	118625298	0.0709081	2.52934	0.0115483	0.855352	havana	118625298	118661657	-	ENSG00000110367	DDX6-002	7	DDX6	ensembl_havana	protein_coding	ENST00000526070	havana	2	protein_coding	transcript
19	2933216	0.070904	2.52919	0.0115531	0.855352	ensembl_havana	2933216	2944931	-	ENSG00000175691	ZNF77-001	8	ZNF77	ensembl_havana	protein_coding	ENST00000314531	ensembl_havana	4	protein_coding	transcript
7	23221460	-0.0708982	-2.52899	0.0115599	0.855381	havana	23221460	23240574	+	ENSG00000136243	NUPL2-004	12	NUPL2	ensembl_havana	protein_coding	ENST00000485250	havana	1	retained_intron	transcript
14	64902285	0.070882	2.5284	0.0115789	0.856163	havana	64902285	64906094	+	ENSG00000100714	MTHFD1-007	11	MTHFD1	ensembl_havana	protein_coding	ENST00000555858	havana	1	retained_intron	transcript
6	111195988	-0.0708784	-2.52827	0.0115832	0.856163	ensembl	111195988	111215185	+	ENSG00000123505	AMD1-201	10	AMD1	ensembl_havana	protein_coding	ENST00000368877	ensembl	5	protein_coding	transcript
18	13715099	0.0708723	2.52806	0.0115904	0.85622	ensembl	13715099	13715367	-	ENSG00000242707	RN7SL362P-201	2	RN7SL362P	ensembl	misc_RNA	ENST00000494228	ensembl	2	misc_RNA	transcript
4	139979873	0.0708561	2.52748	0.0116094	0.857158	havana	139979873	140005479	-	ENSG00000109381	ELF2-006	15	ELF2	ensembl_havana	protein_coding	ENST00000510408	havana	1	protein_coding	transcript
12	76762999	-0.0708486	-2.52721	0.0116184	0.857158	havana	76762999	76765642	-	ENSG00000091039	OSBPL8-017	12	OSBPL8	ensembl_havana	protein_coding	ENST00000548485	havana	1	retained_intron	transcript
11	85405318	0.0708408	2.52693	0.0116275	0.857158	havana	85405318	85522172	-	ENSG00000137501	SYTL2-004	12	SYTL2	ensembl_havana	protein_coding	ENST00000316356	havana	4	protein_coding	transcript
13	36920569	0.0708247	2.52635	0.0116465	0.857158	havana	36920569	36942547	+	ENSG00000120664	SPG20OS-002	6	SPG20OS	havana	protein_coding	ENST00000379848	havana	2	protein_coding	transcript
9	6328349	0.070824	2.52632	0.0116474	0.857158	ensembl_havana	6328349	6330920	+	ENSG00000170777	TPD52L3-001	9	TPD52L3	ensembl_havana	protein_coding	ENST00000344545	ensembl_havana	5	protein_coding	transcript
7	107531875	0.0708164	2.52605	0.0116564	0.857158	havana	107531875	107545834	+	ENSG00000091140	DLD-008	8	DLD	ensembl_havana	protein_coding	ENST00000494441	havana	1	processed_transcript	transcript
6	128029339	0.0708143	2.52598	0.0116589	0.857158	ensembl	128029339	128222226	-	ENSG00000172673	THEMIS-201	6	THEMIS	ensembl_havana	protein_coding	ENST00000368248	ensembl	2	protein_coding	transcript
2	216213708	0.0708117	2.52589	0.0116619	0.857158	havana	216213708	216214479	+	ENSG00000138363	ATIC-003	10	ATIC	ensembl_havana	protein_coding	ENST00000478734	havana	1	retained_intron	transcript
8	86142392	0.0707843	2.5249	0.0116944	0.857158	havana	86142392	86142944	+	ENSG00000185015	CA13-006	3	CA13	ensembl_havana	protein_coding	ENST00000518392	havana	1	retained_intron	transcript
12	109425360	0.0707758	2.5246	0.0117045	0.857158	ensembl	109425360	109425450	-	ENSG00000238424	AC190387.1-201	1	AC190387.1	ensembl	miRNA	ENST00000459300	ensembl	1	miRNA	transcript
1	222791444	0.0707756	2.52459	0.0117047	0.857158	ensembl	222791444	222841351	+	ENSG00000154305	MIA3-201	12	MIA3	ensembl_havana	protein_coding	ENST00000344441	ensembl	6	protein_coding	transcript
3	138067314	0.0707677	2.52431	0.0117141	0.857158	ensembl_havana	138067314	138121973	+	ENSG00000158186	MRAS-002	8	MRAS	ensembl_havana	protein_coding	ENST00000423968	ensembl_havana	2	protein_coding	transcript
23	100645948	0.0707391	2.52328	0.0117481	0.857158	ensembl	100645948	100650782	+	ENSG00000241343	RPL36A-201	5	RPL36A	ensembl_havana	protein_coding	ENST00000553110	ensembl	3	protein_coding	transcript
23	16964814	-0.0707387	-2.52327	0.0117486	0.857158	ensembl_havana	16964814	17171395	+	ENSG00000169891	REPS2-005	13	REPS2	ensembl_havana	protein_coding	ENST00000357277	ensembl_havana	3	protein_coding	transcript
1	8969801	0.0707374	2.52322	0.0117501	0.857158	havana	8969801	8969963	+	ENSG00000232663	RP3-477M7.6-001	2	RP3-477M7.6	havana	pseudogene	ENST00000431968	havana	2	processed_pseudogene	transcript
22	31608281	0.070735	2.52314	0.011753	0.857158	ensembl_havana	31608281	31676066	+	ENSG00000182541	LIMK2-001	13	LIMK2	ensembl_havana	protein_coding	ENST00000331728	ensembl_havana	4	protein_coding	transcript
22	34121026	0.0707219	2.52266	0.0117687	0.857158	havana	34121026	34146729	+	ENSG00000224973	LARGE-AS1-002	1	LARGE-AS1	havana	processed_transcript	ENST00000438159	havana	1	antisense	transcript
22	32330026	0.0707206	2.52262	0.0117702	0.857158	havana	32330026	32341504	-	ENSG00000128254	C22orf24-004	9	C22orf24	ensembl_havana	protein_coding	ENST00000486651	havana	1	processed_transcript	transcript
1	201982906	0.0707127	2.52234	0.0117796	0.857158	havana	201982906	201984922	+	ENSG00000163435	ELF3-010	11	ELF3	ensembl_havana	protein_coding	ENST00000475698	havana	1	processed_transcript	transcript
2	84101832	-0.0707098	-2.52223	0.0117831	0.857158	havana	84101832	84103457	-	ENSG00000236198	AC104395.2-001	1	AC104395.2	havana	pseudogene	ENST00000454818	havana	1	processed_pseudogene	transcript
8	95986836	0.0707095	2.52222	0.0117835	0.857158	havana	95986836	95996412	+	ENSG00000156170	NDUFAF6-017	8	NDUFAF6	ensembl_havana	protein_coding	ENST00000521587	havana	1	processed_transcript	transcript
8	83010686	0.070707	2.52213	0.0117865	0.857158	havana	83010686	83072812	-	ENSG00000254123	RP11-99H20.1-001	1	RP11-99H20.1	havana	lincRNA	ENST00000520155	havana	1	lincRNA	transcript
17	16842399	0.0707023	2.52196	0.0117921	0.857158	ensembl_havana	16842399	16875402	-	ENSG00000240505	TNFRSF13B-001	4	TNFRSF13B	ensembl_havana	protein_coding	ENST00000261652	ensembl_havana	2	protein_coding	transcript
4	1205473	-0.0707015	-2.52193	0.0117931	0.857158	havana	1205473	1208250	-	ENSG00000159692	CTBP1-015	11	CTBP1	ensembl_havana	protein_coding	ENST00000503594	havana	1	protein_coding	transcript
13	19454194	0.0706901	2.52153	0.0118066	0.857158	ensembl	19454194	19454297	+	ENSG00000206787	RNU6-76P-201	1	RNU6-76P	ensembl	snRNA	ENST00000384060	ensembl	1	snRNA	transcript
1	12467307	0.0706859	2.52137	0.0118117	0.857158	havana	12467307	12476880	+	ENSG00000048707	VPS13D-013	9	VPS13D	ensembl_havana	protein_coding	ENST00000476045	havana	1	processed_transcript	transcript
3	107149777	0.0706753	2.521	0.0118243	0.857158	havana	107149777	107182759	+	ENSG00000273125	RP11-115H18.1-001	1	RP11-115H18.1	havana	lincRNA	ENST00000609293	havana	1	lincRNA	transcript
1	47881744	-0.0706746	-2.52097	0.0118252	0.857158	ensembl_havana	47881744	47883723	+	ENSG00000186790	FOXE3-001	4	FOXE3	ensembl_havana	protein_coding	ENST00000335071	ensembl_havana	2	protein_coding	transcript
10	105209953	-0.0706742	-2.52096	0.0118257	0.857158	havana	105209953	105210609	+	ENSG00000273485	RP11-225H22.7-001	1	RP11-225H22.7	havana	antisense	ENST00000608063	havana	1	antisense	transcript
18	1323795	0.0706735	2.52093	0.0118266	0.857158	ensembl	1323795	1324086	-	ENSG00000199197	RN7SKP72-201	1	RN7SKP72	ensembl	misc_RNA	ENST00000362327	ensembl	1	misc_RNA	transcript
6	52630078	-0.0706696	-2.52079	0.0118313	0.857158	havana	52630078	52643145	-	ENSG00000217228	RP1-152L7.1-001	1	RP1-152L7.1	havana	pseudogene	ENST00000402398	havana	1	unprocessed_pseudogene	transcript
2	230723942	0.0706693	2.52078	0.0118316	0.857158	havana	230723942	230786074	-	ENSG00000153827	TRIP12-008	9	TRIP12	ensembl_havana	protein_coding	ENST00000428959	havana	1	protein_coding	transcript
8	145751636	-0.0706689	-2.52076	0.0118321	0.857158	havana	145751636	145754516	-	ENSG00000213563	C8orf82-003	2	C8orf82	ensembl_havana	protein_coding	ENST00000534680	havana	1	nonsense_mediated_decay	transcript
2	86354842	0.0706553	2.52028	0.0118484	0.857158	havana	86354842	86360351	+	ENSG00000132300	PTCD3-013	14	PTCD3	ensembl_havana	protein_coding	ENST00000464541	havana	1	retained_intron	transcript
6	41905451	0.0706454	2.51992	0.0118602	0.857158	havana	41905451	42016426	-	ENSG00000112576	CCND3-017	8	CCND3	ensembl_havana	protein_coding	ENST00000514382	havana	1	processed_transcript	transcript
22	20877930	0.0706426	2.51982	0.0118637	0.857158	havana	20877930	20909435	+	ENSG00000099917	MED15-016	13	MED15	ensembl_havana	protein_coding	ENST00000445189	havana	1	protein_coding	transcript
11	55277217	-0.0706398	-2.51972	0.011867	0.857158	havana	55277217	55278147	+	ENSG00000254576	OR4C1P-001	1	OR4C1P	havana	pseudogene	ENST00000530880	havana	1	unprocessed_pseudogene	transcript
17	40976443	0.0706345	2.51953	0.0118734	0.857158	ensembl_havana	40976443	40995256	+	ENSG00000131467	PSME3-006	6	PSME3	ensembl_havana	protein_coding	ENST00000545225	ensembl_havana	1	protein_coding	transcript
14	105144031	0.0706315	2.51942	0.011877	0.857158	ensembl	105144031	105144086	-	ENSG00000265291	MIR4710-201	1	MIR4710	ensembl	miRNA	ENST00000582316	ensembl	1	miRNA	transcript
20	56071035	0.0706257	2.51921	0.011884	0.857158	ensembl_havana	56071035	56100163	-	ENSG00000124092	CTCFL-020	8	CTCFL	ensembl_havana	protein_coding	ENST00000423479	ensembl_havana	3	protein_coding	transcript
9	46048172	0.0706253	2.5192	0.0118845	0.857158	ensembl	46048172	46048453	+	ENSG00000264967	RN7SL722P-201	1	RN7SL722P	ensembl	misc_RNA	ENST00000583335	ensembl	1	misc_RNA	transcript
1	165601477	0.0706243	2.51917	0.0118856	0.857158	ensembl	165601477	165624853	+	ENSG00000143198	MGST3-201	8	MGST3	ensembl_havana	protein_coding	ENST00000367886	ensembl	2	protein_coding	transcript
15	55522623	0.0706174	2.51892	0.011894	0.857158	havana	55522623	55562454	-	ENSG00000069974	RAB27A-005	11	RAB27A	ensembl_havana	protein_coding	ENST00000568803	havana	1	protein_coding	transcript
14	33162668	0.0706125	2.51874	0.0118999	0.857158	havana	33162668	33204931	+	ENSG00000151320	AKAP6-012	6	AKAP6	ensembl_havana	protein_coding	ENST00000557708	havana	1	processed_transcript	transcript
8	62574373	-0.0706055	-2.51849	0.0119083	0.857158	havana	62574373	62597259	-	ENSG00000198363	ASPH-013	11	ASPH	ensembl_havana	protein_coding	ENST00000517928	havana	1	processed_transcript	transcript
17	17680000	-0.0705976	-2.51821	0.0119178	0.857158	ensembl_havana	17680000	17682843	-	ENSG00000226746	SMCR5-001	2	SMCR5	ensembl_havana	antisense	ENST00000543475	ensembl_havana	1	antisense	transcript
13	74260226	0.0705888	2.51789	0.0119285	0.857158	havana	74260226	74569186	-	ENSG00000118922	KLF12-001	12	KLF12	ensembl_havana	protein_coding	ENST00000377669	havana	2	protein_coding	transcript
19	28807612	0.0705856	2.51778	0.0119324	0.857158	havana	28807612	28877085	-	ENSG00000267320	AC005780.1-003	1	AC005780.1	havana	lincRNA	ENST00000592311	havana	1	lincRNA	transcript
11	124754114	0.0705789	2.51754	0.0119405	0.857158	havana	124754114	124762921	-	ENSG00000154133	ROBO4-007	10	ROBO4	ensembl_havana	protein_coding	ENST00000534407	havana	1	retained_intron	transcript
11	75653173	-0.0705729	-2.51732	0.0119477	0.857158	havana	75653173	75653479	-	ENSG00000254915	RP11-263C24.3-001	1	RP11-263C24.3	havana	pseudogene	ENST00000530091	havana	1	processed_pseudogene	transcript
2	260257	-0.0705715	-2.51727	0.0119494	0.857158	havana	260257	266398	-	ENSG00000035115	SH3YL1-012	17	SH3YL1	ensembl_havana	protein_coding	ENST00000462719	havana	1	processed_transcript	transcript
5	143818769	0.0705683	2.51716	0.0119532	0.857158	havana	143818769	143819041	+	ENSG00000250972	CKS1BP5-001	1	CKS1BP5	havana	pseudogene	ENST00000434172	havana	2	processed_pseudogene	transcript
1	201702534	0.0705671	2.51712	0.0119547	0.857158	ensembl	201702534	201702633	+	ENSG00000200942	RNU6-501P-201	1	RNU6-501P	ensembl	snRNA	ENST00000364072	ensembl	1	snRNA	transcript
5	172410760	0.0705557	2.51671	0.0119686	0.857158	ensembl_havana	172410760	172462448	+	ENSG00000113732	ATP6V0E1-001	4	ATP6V0E1	ensembl_havana	protein_coding	ENST00000519374	ensembl_havana	1	protein_coding	transcript
17	1921010	0.0705516	2.51656	0.0119735	0.857158	havana	1921010	1922396	+	ENSG00000228133	AC099684.1-002	2	AC099684.1	havana	antisense	ENST00000572287	havana	1	antisense	transcript
3	49775705	-0.0705477	-2.51642	0.0119782	0.857158	havana	49775705	49786361	-	ENSG00000176095	IP6K1-005	7	IP6K1	ensembl_havana	protein_coding	ENST00000479464	havana	1	processed_transcript	transcript
3	139093082	0.0705347	2.51595	0.011994	0.857158	havana	139093082	139108429	-	ENSG00000184432	COPB2-004	5	COPB2	ensembl_havana	protein_coding	ENST00000510181	havana	1	retained_intron	transcript
1	171010488	0.0705274	2.51569	0.0120029	0.857158	ensembl	171010488	171010581	-	ENSG00000215924	BX284613.1-201	1	BX284613.1	ensembl	miRNA	ENST00000401105	ensembl	1	miRNA	transcript
3	181417386	0.0705107	2.51509	0.0120231	0.857158	havana	181417386	181496449	+	ENSG00000242808	SOX2-OT-031	3	SOX2-OT	ensembl_havana	sense_overlapping	ENST00000595287	havana	1	sense_overlapping	transcript
17	44107282	-0.0705093	-2.51504	0.0120248	0.857158	havana	44107282	44123487	-	ENSG00000120071	KANSL1-004	8	KANSL1	ensembl_havana	protein_coding	ENST00000572218	havana	1	retained_intron	transcript
1	31205316	-0.0705075	-2.51498	0.012027	0.857158	ensembl_havana	31205316	31230667	-	ENSG00000162511	LAPTM5-001	7	LAPTM5	ensembl_havana	protein_coding	ENST00000294507	ensembl_havana	3	protein_coding	transcript
11	60739210	-0.0704999	-2.51471	0.0120363	0.857158	havana	60739210	60781483	+	ENSG00000013725	CD6-015	10	CD6	ensembl_havana	protein_coding	ENST00000545105	havana	1	processed_transcript	transcript
1	64494566	0.0704732	2.51375	0.0120688	0.857158	ensembl	64494566	64494672	-	ENSG00000207190	RNU6-809P-201	1	RNU6-809P	ensembl	snRNA	ENST00000384461	ensembl	1	snRNA	transcript
11	8739426	0.0704719	2.5137	0.0120704	0.857158	havana	8739426	8793466	-	ENSG00000166444	ST5-041	13	ST5	ensembl_havana	protein_coding	ENST00000531093	havana	1	protein_coding	transcript
4	157888481	0.0704697	2.51362	0.0120731	0.857158	havana	157888481	157892117	-	ENSG00000145431	PDGFC-004	6	PDGFC	ensembl_havana	protein_coding	ENST00000513664	havana	1	processed_transcript	transcript
4	10168783	0.0704572	2.51318	0.0120883	0.857158	havana	10168783	10169389	-	ENSG00000251296	AC006499.7-001	1	AC006499.7	havana	pseudogene	ENST00000511169	havana	1	processed_pseudogene	transcript
9	82188848	0.0704475	2.51283	0.0121002	0.857158	havana	82188848	82267714	+	ENSG00000106829	TLE4-007	14	TLE4	ensembl_havana	protein_coding	ENST00000455913	havana	1	processed_transcript	transcript
2	166845670	-0.0704467	-2.5128	0.0121012	0.857158	ensembl	166845670	166930149	-	ENSG00000144285	SCN1A-201	11	SCN1A	ensembl_havana	protein_coding	ENST00000423058	ensembl	2	protein_coding	transcript
7	149944302	-0.0704452	-2.51275	0.012103	0.857158	ensembl_havana	149944302	150000069	-	ENSG00000106526	ACTR3C-002	6	ACTR3C	ensembl_havana	protein_coding	ENST00000252071	ensembl_havana	4	protein_coding	transcript
3	48421324	-0.0704449	-2.51274	0.0121034	0.857158	ensembl	48421324	48421620	+	ENSG00000265053	RN7SL321P-201	1	RN7SL321P	ensembl	misc_RNA	ENST00000581742	ensembl	1	misc_RNA	transcript
9	79546177	-0.0704325	-2.51229	0.0121186	0.857158	havana	79546177	79546982	-	ENSG00000230335	RP11-159H20.1-001	1	RP11-159H20.1	havana	pseudogene	ENST00000454004	havana	1	processed_pseudogene	transcript
10	81003426	-0.0704295	-2.51218	0.0121222	0.857158	havana	81003426	81050842	+	ENSG00000108175	ZMIZ1-002	12	ZMIZ1	ensembl_havana	protein_coding	ENST00000472035	havana	1	processed_transcript	transcript
16	1728257	-0.0704207	-2.51187	0.0121331	0.857158	ensembl_havana	1728257	1752087	+	ENSG00000206053	HN1L-001	8	HN1L	ensembl_havana	protein_coding	ENST00000248098	ensembl_havana	3	protein_coding	transcript
11	13031124	-0.0704196	-2.51183	0.0121344	0.857158	havana	13031124	13032624	+	ENSG00000189431	RASSF10-001	5	RASSF10	ensembl_havana	pseudogene	ENST00000529419	havana	1	processed_pseudogene	transcript
2	64068105	0.0704159	2.5117	0.0121389	0.857158	havana	64068105	64109735	+	ENSG00000169764	UGP2-018	10	UGP2	ensembl_havana	protein_coding	ENST00000497510	havana	1	nonsense_mediated_decay	transcript
2	219646876	0.0704151	2.51167	0.0121399	0.857158	havana	219646876	219678790	+	ENSG00000135929	CYP27A1-004	4	CYP27A1	ensembl_havana	protein_coding	ENST00000445971	havana	1	nonsense_mediated_decay	transcript
12	51632689	-0.0704114	-2.51153	0.0121445	0.857158	havana	51632689	51636215	+	ENSG00000183283	DAZAP2-011	11	DAZAP2	ensembl_havana	protein_coding	ENST00000551534	havana	1	processed_transcript	transcript
23	54471887	-0.0704092	-2.51146	0.0121471	0.857158	ensembl_havana	54471887	54522599	-	ENSG00000102302	FGD1-001	7	FGD1	ensembl_havana	protein_coding	ENST00000375135	ensembl_havana	3	protein_coding	transcript
8	133650231	-0.0704071	-2.51138	0.0121497	0.857158	havana	133650231	133687804	-	ENSG00000129295	LRRC6-006	4	LRRC6	ensembl_havana	protein_coding	ENST00000522584	havana	1	nonsense_mediated_decay	transcript
19	8656684	-0.0703986	-2.51108	0.0121601	0.857158	havana	8656684	8662206	-	ENSG00000142303	ADAMTS10-008	9	ADAMTS10	ensembl_havana	protein_coding	ENST00000601163	havana	1	retained_intron	transcript
3	163373092	0.0703977	2.51104	0.0121612	0.857158	ensembl	163373092	163373169	-	ENSG00000266757	AC092962.1-201	1	AC092962.1	ensembl	miRNA	ENST00000584181	ensembl	1	miRNA	transcript
17	19281842	-0.0703898	-2.51076	0.012171	0.857158	havana	19281842	19286851	+	ENSG00000166484	MAPK7-007	15	MAPK7	ensembl_havana	protein_coding	ENST00000570306	havana	1	retained_intron	transcript
11	77850849	0.0703888	2.51072	0.0121722	0.857158	havana	77850849	77854134	+	ENSG00000246174	KCTD21-AS1-004	3	KCTD21-AS1	ensembl_havana	antisense	ENST00000500113	havana	1	antisense	transcript
2	192787272	-0.0703851	-2.51059	0.0121768	0.857158	havana	192787272	192901555	+	ENSG00000233766	AC098617.1-001	3	AC098617.1	havana	antisense	ENST00000428980	havana	2	antisense	transcript
15	90835194	0.0703797	2.5104	0.0121834	0.857158	havana	90835194	90838915	+	ENSG00000214433	AC091167.3-001	4	AC091167.3	havana	pseudogene	ENST00000505201	havana	1	unprocessed_pseudogene	transcript
4	5460308	0.0703753	2.51024	0.0121889	0.857158	ensembl	5460308	5460608	-	ENSG00000201496	RN7SKP275-201	1	RN7SKP275	ensembl	misc_RNA	ENST00000364626	ensembl	1	misc_RNA	transcript
2	216484358	0.0703651	2.50987	0.0122014	0.857158	havana	216484358	216692126	-	ENSG00000235770	LINC00607-002	1	LINC00607	havana	lincRNA	ENST00000423530	havana	1	lincRNA	transcript
2	71297430	-0.0703569	-2.50958	0.0122115	0.857158	havana	71297430	71302760	+	ENSG00000124357	NAGK-015	8	NAGK	ensembl_havana	protein_coding	ENST00000464638	havana	1	retained_intron	transcript
3	37258270	0.0703521	2.50941	0.0122174	0.857158	havana	37258270	37259479	+	ENSG00000271653	RP11-259K5.1-001	1	RP11-259K5.1	havana	lincRNA	ENST00000603982	havana	1	lincRNA	transcript
4	139978871	0.0703409	2.50901	0.0122312	0.857158	ensembl	139978871	140060606	-	ENSG00000109381	ELF2-203	15	ELF2	ensembl_havana	protein_coding	ENST00000379550	ensembl	1	protein_coding	transcript
1	203096836	0.0703393	2.50895	0.0122332	0.857158	ensembl	203096836	203136533	+	ENSG00000163485	ADORA1-201	11	ADORA1	ensembl_havana	protein_coding	ENST00000337894	ensembl	4	protein_coding	transcript
4	84182689	-0.0703389	-2.50893	0.0122337	0.857158	ensembl_havana	84182689	84205948	-	ENSG00000173085	COQ2-002	9	COQ2	ensembl_havana	protein_coding	ENST00000503391	ensembl_havana	1	nonsense_mediated_decay	transcript
3	101374685	0.070324	2.5084	0.0122521	0.857158	havana	101374685	101378767	-	ENSG00000066422	ZBTB11-007	4	ZBTB11	ensembl_havana	protein_coding	ENST00000471673	havana	1	retained_intron	transcript
8	109240406	-0.0703208	-2.50829	0.0122561	0.857158	havana	109240406	109241627	-	ENSG00000104408	EIF3E-013	5	EIF3E	ensembl_havana	protein_coding	ENST00000523646	havana	1	retained_intron	transcript
17	18811592	0.0703206	2.50828	0.0122563	0.857158	havana	18811592	18812178	+	ENSG00000235672	AC090286.2-001	1	AC090286.2	havana	pseudogene	ENST00000434303	havana	1	transcribed_processed_pseudogene	transcript
8	30013885	0.0703161	2.50812	0.0122619	0.857158	havana	30013885	30038537	+	ENSG00000104671	DCTN6-003	3	DCTN6	ensembl_havana	protein_coding	ENST00000520829	havana	1	protein_coding	transcript
4	38774234	0.0703132	2.50801	0.0122655	0.857158	havana	38774234	38777817	-	ENSG00000174123	TLR10-003	6	TLR10	ensembl_havana	protein_coding	ENST00000506111	havana	1	protein_coding	transcript
5	139227260	0.0703127	2.50799	0.0122662	0.857158	ensembl	139227260	139422879	-	ENSG00000158458	NRG2-201	15	NRG2	ensembl_havana	protein_coding	ENST00000394770	ensembl	1	protein_coding	transcript
5	69345465	0.0703066	2.50778	0.0122737	0.857158	ensembl_havana	69345465	69372533	+	ENSG00000205571	SMN2-004	8	SMN2	ensembl_havana	protein_coding	ENST00000511812	ensembl_havana	1	protein_coding	transcript
1	94871951	0.070306	2.50776	0.0122744	0.857158	havana	94871951	94872438	-	ENSG00000232918	RP11-366L18.1-001	2	RP11-366L18.1	havana	pseudogene	ENST00000442943	havana	2	processed_pseudogene	transcript
23	103172005	0.0702963	2.50741	0.0122864	0.857158	havana	103172005	103174131	-	ENSG00000231728	LL0XNC01-116E7.2-001	2	LL0XNC01-116E7.2	havana	antisense	ENST00000447281	havana	1	antisense	transcript
2	86360392	0.0702961	2.5074	0.0122866	0.857158	havana	86360392	86362000	+	ENSG00000132300	PTCD3-017	14	PTCD3	ensembl_havana	protein_coding	ENST00000472044	havana	1	retained_intron	transcript
9	31505944	0.0702938	2.50732	0.0122895	0.857158	havana	31505944	31506613	+	ENSG00000229080	RP11-291J9.2-001	1	RP11-291J9.2	havana	pseudogene	ENST00000426425	havana	1	unprocessed_pseudogene	transcript
4	98255786	-0.0702878	-2.5071	0.012297	0.857158	havana	98255786	98554962	-	ENSG00000254044	RP11-681L8.1-002	1	RP11-681L8.1	havana	sense_overlapping	ENST00000521680	havana	1	sense_overlapping	transcript
1	245446133	0.0702792	2.5068	0.0123076	0.857158	havana	245446133	245446391	-	ENSG00000232793	DNAJC19P8-001	2	DNAJC19P8	havana	pseudogene	ENST00000452887	havana	2	processed_pseudogene	transcript
5	133723829	-0.0702763	-2.50669	0.0123112	0.857158	havana	133723829	133726296	+	ENSG00000119048	UBE2B-006	3	UBE2B	ensembl_havana	protein_coding	ENST00000503080	havana	1	retained_intron	transcript
18	11552365	-0.0702762	-2.50669	0.0123113	0.857158	havana	11552365	11552846	+	ENSG00000267371	RP11-712C7.2-001	1	RP11-712C7.2	havana	pseudogene	ENST00000591378	havana	1	processed_pseudogene	transcript
5	67511548	0.0702697	2.50645	0.0123195	0.857158	havana	67511548	67597649	+	ENSG00000145675	PIK3R1-001	10	PIK3R1	ensembl_havana	protein_coding	ENST00000521381	havana	1	protein_coding	transcript
6	86578671	0.0702691	2.50643	0.0123202	0.857158	havana	86578671	86579182	+	ENSG00000218766	RP11-207F8.1-001	1	RP11-207F8.1	havana	pseudogene	ENST00000407987	havana	1	processed_pseudogene	transcript
13	28011254	0.0702664	2.50634	0.0123235	0.857158	havana	28011254	28024178	-	ENSG00000122033	MTIF3-008	10	MTIF3	ensembl_havana	protein_coding	ENST00000471771	havana	1	processed_transcript	transcript
7	131771025	-0.0702644	-2.50626	0.0123261	0.857158	havana	131771025	131772751	+	ENSG00000229532	AC105443.2-001	1	AC105443.2	havana	pseudogene	ENST00000433754	havana	1	processed_pseudogene	transcript
9	21239201	0.070258	2.50604	0.012334	0.857158	ensembl_havana	21239201	21239978	-	ENSG00000228083	IFNA14-001	1	IFNA14	ensembl_havana	protein_coding	ENST00000380222	ensembl_havana	2	protein_coding	transcript
7	100209807	-0.0702551	-2.50593	0.0123376	0.857158	havana	100209807	100211327	+	ENSG00000106330	MOSPD3-005	7	MOSPD3	ensembl_havana	protein_coding	ENST00000490309	havana	1	retained_intron	transcript
10	102283497	-0.0702489	-2.50571	0.0123453	0.857158	havana	102283497	102286355	-	ENSG00000166136	NDUFB8-001	11	NDUFB8	ensembl_havana	protein_coding	ENST00000464651	havana	1	retained_intron	transcript
19	39971486	0.0702477	2.50567	0.0123468	0.857158	havana	39971486	39973834	+	ENSG00000105197	TIMM50-009	6	TIMM50	ensembl_havana	protein_coding	ENST00000598125	havana	1	retained_intron	transcript
1	45243575	-0.0702473	-2.50565	0.0123473	0.857158	havana	45243575	45244411	+	ENSG00000142937	RPS8-008	7	RPS8	ensembl_havana	protein_coding	ENST00000474582	havana	1	processed_transcript	transcript
7	45120037	0.0702347	2.5052	0.012363	0.857158	ensembl_havana	45120037	45128513	-	ENSG00000136274	NACAD-001	8	NACAD	ensembl_havana	protein_coding	ENST00000490531	ensembl_havana	2	protein_coding	transcript
22	27853208	-0.0702261	-2.50489	0.0123737	0.857158	havana	27853208	27856021	-	ENSG00000227880	RP11-46E17.6-001	1	RP11-46E17.6	havana	lincRNA	ENST00000440477	havana	1	lincRNA	transcript
5	176521826	0.0702256	2.50487	0.0123744	0.857158	havana	176521826	176522580	+	ENSG00000160867	FGFR4-015	10	FGFR4	ensembl_havana	protein_coding	ENST00000483872	havana	2	retained_intron	transcript
21	38531821	0.0702191	2.50464	0.0123825	0.857158	havana	38531821	38538067	+	ENSG00000182670	TTC3-019	9	TTC3	ensembl_havana	protein_coding	ENST00000469939	havana	1	processed_transcript	transcript
17	36351796	0.0702158	2.50452	0.0123866	0.857158	havana	36351796	36413178	-	ENSG00000174093	RP11-1407O15.2-002	6	RP11-1407O15.2	ensembl_havana	protein_coding	ENST00000520499	havana	1	nonsense_mediated_decay	transcript
15	30114834	-0.0702142	-2.50447	0.0123886	0.857158	havana	30114834	30116284	+	ENSG00000259523	RP11-680F8.3-001	1	RP11-680F8.3	havana	antisense	ENST00000557989	havana	1	antisense	transcript
8	103220004	0.0702115	2.50437	0.012392	0.857158	havana	103220004	103226457	-	ENSG00000048392	RRM2B-009	7	RRM2B	ensembl_havana	protein_coding	ENST00000395910	havana	2	retained_intron	transcript
17	19349246	0.070204	2.5041	0.0124014	0.857158	ensembl	19349246	19350169	-	ENSG00000189343	RPS2P46-201	6	RPS2P46	ensembl_havana	pseudogene	ENST00000439860	ensembl	2	pseudogene	transcript
11	62365581	-0.0701951	-2.50378	0.0124124	0.857158	havana	62365581	62368959	-	ENSG00000149480	MTA2-005	2	MTA2	ensembl_havana	protein_coding	ENST00000526844	havana	1	retained_intron	transcript
6	10748064	0.0701889	2.50356	0.0124203	0.857158	havana	10748064	10760007	+	ENSG00000137210	TMEM14B-020	9	TMEM14B	ensembl_havana	protein_coding	ENST00000467317	havana	1	protein_coding	transcript
4	168569581	0.0701835	2.50336	0.012427	0.857158	havana	168569581	168569947	+	ENSG00000248913	PHBP14-001	1	PHBP14	havana	pseudogene	ENST00000512887	havana	1	processed_pseudogene	transcript
11	47603604	0.0701775	2.50315	0.0124345	0.857158	havana	47603604	47606113	+	ENSG00000213619	NDUFS3-015	5	NDUFS3	ensembl_havana	protein_coding	ENST00000525212	havana	1	processed_transcript	transcript
14	101427364	0.0701754	2.50307	0.0124372	0.857158	havana	101427364	101433377	+	ENSG00000232018	AL132709.8-002	4	AL132709.8	havana	lincRNA	ENST00000442197	havana	1	lincRNA	transcript
19	24000401	0.0701751	2.50306	0.0124375	0.857158	havana	24000401	24057503	-	ENSG00000267924	RP11-255H23.4-001	1	RP11-255H23.4	havana	lincRNA	ENST00000599944	havana	1	lincRNA	transcript
11	119252488	-0.0701723	-2.50296	0.0124411	0.857158	havana	119252488	119280472	+	ENSG00000245248	USP2-AS1-004	3	USP2-AS1	havana	antisense	ENST00000577297	havana	1	antisense	transcript
10	77163514	-0.0701687	-2.50283	0.0124455	0.857158	havana	77163514	77167716	+	ENSG00000237149	ZNF503-AS2-001	4	ZNF503-AS2	ensembl_havana	processed_transcript	ENST00000491557	havana	2	processed_transcript	transcript
12	7983860	0.0701564	2.50239	0.012461	0.857616	havana	7983860	7985361	-	ENSG00000173262	SLC2A14-019	7	SLC2A14	ensembl_havana	protein_coding	ENST00000539738	havana	1	retained_intron	transcript
6	136580489	0.0701516	2.50222	0.0124669	0.857616	ensembl_havana	136580489	136610919	-	ENSG00000029363	BCLAF1-010	11	BCLAF1	ensembl_havana	protein_coding	ENST00000530767	ensembl_havana	1	protein_coding	transcript
14	25826970	0.0701482	2.5021	0.0124713	0.857616	havana	25826970	25827895	+	ENSG00000258275	OR7K1P-001	1	OR7K1P	havana	pseudogene	ENST00000546439	havana	1	processed_pseudogene	transcript
8	90994632	0.0701336	2.50158	0.0124897	0.858393	havana	90994632	90996893	-	ENSG00000104320	NBN-006	9	NBN	ensembl_havana	protein_coding	ENST00000494804	havana	1	retained_intron	transcript
4	78924297	0.070127	2.50134	0.012498	0.858393	havana	78924297	78924593	+	ENSG00000248128	RP11-777B9.4-001	1	RP11-777B9.4	havana	pseudogene	ENST00000512633	havana	1	processed_pseudogene	transcript
5	37948593	-0.0701137	-2.50086	0.0125147	0.858393	havana	37948593	37951157	+	ENSG00000251518	CTD-2130F23.2-001	1	CTD-2130F23.2	havana	lincRNA	ENST00000503870	havana	1	lincRNA	transcript
5	133970529	0.0701112	2.50077	0.0125178	0.858393	ensembl	133970529	133970635	-	ENSG00000207459	RNU6-1311P-201	1	RNU6-1311P	ensembl	snRNA	ENST00000384728	ensembl	1	snRNA	transcript
3	63320463	0.070103	2.50048	0.0125281	0.858393	ensembl	63320463	63320543	+	ENSG00000252662	AC099545.1-201	1	AC099545.1	ensembl	miRNA	ENST00000516853	ensembl	1	miRNA	transcript
5	78466057	0.0701029	2.50048	0.0125283	0.858393	ensembl	78466057	78466158	-	ENSG00000201955	RNY3P1-201	1	RNY3P1	ensembl	misc_RNA	ENST00000365085	ensembl	1	misc_RNA	transcript
23	118602363	-0.0700989	-2.50033	0.0125333	0.858393	ensembl_havana	118602363	118605282	+	ENSG00000005022	SLC25A5-001	5	SLC25A5	ensembl_havana	protein_coding	ENST00000317881	ensembl_havana	8	protein_coding	transcript
2	101041810	0.0700986	2.50032	0.0125338	0.858393	havana	101041810	101042569	+	ENSG00000238029	AC012493.1-001	1	AC012493.1	havana	pseudogene	ENST00000453252	havana	1	processed_pseudogene	transcript
9	13446490	-0.0700906	-2.50004	0.0125438	0.858642	havana	13446490	13487510	+	ENSG00000226197	RP11-536O18.1-001	2	RP11-536O18.1	havana	lincRNA	ENST00000428006	havana	2	lincRNA	transcript
22	20336866	0.0700803	2.49967	0.0125568	0.858746	havana	20336866	20338449	-	ENSG00000230410	XXbac-B33L19.6-001	1	XXbac-B33L19.6	havana	lincRNA	ENST00000451267	havana	1	lincRNA	transcript
5	176811452	0.0700771	2.49955	0.0125609	0.858746	havana	176811452	176824306	+	ENSG00000131183	SLC34A1-003	6	SLC34A1	ensembl_havana	protein_coding	ENST00000507685	havana	1	retained_intron	transcript
23	153850679	0.0700541	2.49873	0.01259	0.858746	havana	153850679	153851751	-	ENSG00000213338	ATF4P1-001	3	ATF4P1	havana	pseudogene	ENST00000443279	havana	1	processed_pseudogene	transcript
20	39794710	-0.0700536	-2.49871	0.0125906	0.858746	havana	39794710	39795520	+	ENSG00000124181	PLCG1-003	10	PLCG1	ensembl_havana	protein_coding	ENST00000465571	havana	1	processed_transcript	transcript
6	20452600	-0.0700516	-2.49864	0.0125932	0.858746	ensembl	20452600	20452704	-	ENSG00000222431	RNU6-141P-201	1	RNU6-141P	ensembl	snRNA	ENST00000410499	ensembl	1	snRNA	transcript
8	126479181	0.0700377	2.49814	0.0126108	0.858746	havana	126479181	126553615	+	ENSG00000253111	RP11-136O12.2-001	1	RP11-136O12.2	havana	lincRNA	ENST00000522815	havana	1	lincRNA	transcript
9	33441181	0.0700369	2.49811	0.0126118	0.858746	havana	33441181	33443107	-	ENSG00000165272	AQP3-003	10	AQP3	ensembl_havana	protein_coding	ENST00000494313	havana	1	processed_transcript	transcript
13	37500575	-0.070034	-2.49801	0.0126155	0.858746	havana	37500575	37501356	-	ENSG00000232378	RPL29P28-001	1	RPL29P28	havana	pseudogene	ENST00000421928	havana	1	processed_pseudogene	transcript
16	46737281	0.070034	2.49801	0.0126155	0.858746	havana	46737281	46737937	-	ENSG00000261788	RP11-480G7.1-001	1	RP11-480G7.1	havana	lincRNA	ENST00000562218	havana	1	lincRNA	transcript
7	99773852	0.0700312	2.49791	0.012619	0.858746	havana	99773852	99774992	-	ENSG00000213420	GPC2-009	3	GPC2	ensembl_havana	protein_coding	ENST00000482569	havana	1	processed_transcript	transcript
15	49308633	-0.0700159	-2.49736	0.0126384	0.858746	havana	49308633	49309250	-	ENSG00000138593	SECISBP2L-007	4	SECISBP2L	ensembl_havana	protein_coding	ENST00000561203	havana	1	retained_intron	transcript
6	30698768	-0.0700122	-2.49723	0.0126431	0.858746	havana	30698768	30708571	-	ENSG00000137312	FLOT1-012	10	FLOT1	ensembl_havana	protein_coding	ENST00000476729	havana	1	retained_intron	transcript
1	63063158	0.070012	2.49722	0.0126434	0.858746	ensembl_havana	63063158	63071830	+	ENSG00000132855	ANGPTL3-001	4	ANGPTL3	ensembl_havana	protein_coding	ENST00000371129	ensembl_havana	3	protein_coding	transcript
19	39306062	-0.0700096	-2.49713	0.0126464	0.858746	havana	39306062	39306910	-	ENSG00000104823	ECH1-018	4	ECH1	ensembl_havana	protein_coding	ENST00000601333	havana	1	retained_intron	transcript
6	13214288	0.0700066	2.49702	0.0126503	0.858746	ensembl	13214288	13214451	+	ENSG00000206702	RNU1-11P-201	1	RNU1-11P	ensembl	snRNA	ENST00000383975	ensembl	1	snRNA	transcript
2	175445868	-0.0699888	-2.49638	0.012673	0.858746	havana	175445868	175462532	-	ENSG00000115935	WIPF1-015	12	WIPF1	ensembl_havana	protein_coding	ENST00000480400	havana	1	retained_intron	transcript
12	42780775	-0.0699886	-2.49638	0.0126733	0.858746	havana	42780775	42787488	+	ENSG00000134283	PPHLN1-020	13	PPHLN1	ensembl_havana	protein_coding	ENST00000547696	havana	1	retained_intron	transcript
15	86314221	0.0699755	2.49591	0.0126899	0.858746	havana	86314221	86314394	+	ENSG00000259195	RP11-158M2.6-001	1	RP11-158M2.6	havana	pseudogene	ENST00000559631	havana	1	processed_pseudogene	transcript
19	58597947	0.0699659	2.49557	0.0127021	0.858746	havana	58597947	58598820	-	ENSG00000121413	ZSCAN18-013	8	ZSCAN18	ensembl_havana	protein_coding	ENST00000595784	havana	1	retained_intron	transcript
1	166864948	0.0699646	2.49552	0.0127038	0.858746	havana	166864948	166877317	-	ENSG00000237096	RP4-782G3.1-001	1	RP4-782G3.1	havana	lincRNA	ENST00000414590	havana	1	lincRNA	transcript
17	30660477	-0.0699554	-2.49519	0.0127156	0.858746	havana	30660477	30668971	-	ENSG00000108666	C17orf75-007	5	C17orf75	ensembl_havana	protein_coding	ENST00000580558	havana	1	protein_coding	transcript
1	24255560	0.0699539	2.49514	0.0127175	0.858746	ensembl	24255560	24255637	+	ENSG00000264926	MIR378F-201	1	MIR378F	ensembl	miRNA	ENST00000578143	ensembl	1	miRNA	transcript
10	102283694	-0.0699506	-2.49502	0.0127218	0.858746	havana	102283694	102289621	-	ENSG00000166136	NDUFB8-003	11	NDUFB8	ensembl_havana	protein_coding	ENST00000370320	havana	4	protein_coding	transcript
6	166650457	0.0699475	2.49491	0.0127257	0.858746	havana	166650457	166657197	+	ENSG00000233365	RP4-655C5.4-001	1	RP4-655C5.4	havana	lincRNA	ENST00000444219	havana	1	lincRNA	transcript
7	111051375	0.0699447	2.4948	0.0127293	0.858746	havana	111051375	111051939	+	ENSG00000227948	AC003989.4-001	3	AC003989.4	ensembl_havana	pseudogene	ENST00000434569	havana	1	processed_pseudogene	transcript
1	227751252	-0.0699327	-2.49437	0.0127447	0.858746	havana	227751252	227842054	+	ENSG00000181450	ZNF678-004	13	ZNF678	ensembl_havana	protein_coding	ENST00000465266	havana	1	processed_transcript	transcript
1	204926823	0.0699305	2.4943	0.0127475	0.858746	havana	204926823	204959691	+	ENSG00000163531	NFASC-022	11	NFASC	ensembl_havana	protein_coding	ENST00000512826	havana	1	retained_intron	transcript
1	160709067	0.069928	2.49421	0.0127506	0.858746	ensembl	160709067	160723392	+	ENSG00000026751	SLAMF7-203	12	SLAMF7	ensembl_havana	protein_coding	ENST00000458104	ensembl	2	protein_coding	transcript
3	185782232	-0.0699276	-2.49419	0.0127511	0.858746	havana	185782232	185796894	-	ENSG00000244405	ETV5-009	3	ETV5	ensembl_havana	protein_coding	ENST00000484223	havana	1	processed_transcript	transcript
2	37334416	0.0699254	2.49411	0.012754	0.858746	ensembl_havana	37334416	37374949	-	ENSG00000055332	EIF2AK2-002	12	EIF2AK2	ensembl_havana	protein_coding	ENST00000405334	ensembl_havana	1	protein_coding	transcript
8	74903587	0.0699155	2.49376	0.0127667	0.858746	ensembl_havana	74903587	74941322	+	ENSG00000154589	LY96-001	2	LY96	ensembl_havana	protein_coding	ENST00000284818	ensembl_havana	2	protein_coding	transcript
17	67573392	0.0699098	2.49356	0.0127739	0.858746	havana	67573392	67620875	+	ENSG00000227517	AC003051.1-002	2	AC003051.1	havana	lincRNA	ENST00000588501	havana	1	lincRNA	transcript
16	85833302	0.069905	2.49338	0.0127801	0.858746	havana	85833302	85838956	+	ENSG00000131143	COX4I1-008	4	COX4I1	ensembl_havana	protein_coding	ENST00000563774	havana	1	retained_intron	transcript
11	62443971	0.0698888	2.4928	0.012801	0.858746	havana	62443971	62445455	-	ENSG00000162191	UBXN1-017	9	UBXN1	ensembl_havana	protein_coding	ENST00000533000	havana	1	protein_coding	transcript
12	21643208	-0.0698824	-2.49257	0.0128092	0.858746	havana	21643208	21654597	-	ENSG00000004700	RECQL-006	11	RECQL	ensembl_havana	protein_coding	ENST00000536240	havana	1	protein_coding	transcript
19	55485185	-0.0698821	-2.49256	0.0128096	0.858746	havana	55485185	55485785	+	ENSG00000243494	CTC-550B14.1-001	1	CTC-550B14.1	havana	pseudogene	ENST00000466725	havana	1	processed_pseudogene	transcript
[truncated: 5,104 more rows]

## Sheet: Table S3
Table S3: TWAS Results from Granulocytes (p < 0.05)
chr	position	partcor	tstat	pvalue	qvalue	id	start	end	strand	gene_id	transcript_name	gene_version	gene_name	gene_source	gene_biotype	transcript_id	transcript_source	transcript_version	transcript_biotype	feature
10	105361532	-0.150612	-5.41216	7.44512e-08	0.00591719	1391318	105361532	105421462	-	ENSG00000107957	SH3PXD2A-203	12	SH3PXD2A	ensembl_havana	protein_coding	ENST00000538130	ensembl	1	protein_coding	transcript
1	36944515	0.14977	5.38121	8.81176e-08	0.00591719	59134	36944515	36948535	-	ENSG00000119535	CSF3R-008	13	CSF3R	ensembl_havana	protein_coding	ENST00000489551	havana	1	retained_intron	transcript
11	118301123	0.129895	4.65391	3.60046e-06	0.161183	1552118	118301123	118301419	+	ENSG00000263889	RN7SL86P-201	1	RN7SL86P	ensembl	misc_RNA	ENST00000580489	ensembl	1	misc_RNA	transcript
1	209931843	0.124605	4.4613	8.87198e-06	0.297881	211325	209931843	209955652	+	ENSG00000009790	TRAF3IP3-002	10	TRAF3IP3	ensembl_havana	protein_coding	ENST00000367024	havana	1	protein_coding	transcript
4	40427429	0.12255	4.3866	1.24732e-05	0.335035	617566	40427429	40632640	-	ENSG00000163694	RBM47-005	10	RBM47	ensembl_havana	protein_coding	ENST00000514014	ensembl_havana	1	protein_coding	transcript
5	101152206	0.114786	4.10486	4.30548e-05	0.793641	744393	101152206	101152484	-	ENSG00000251261	OR7H2P-201	3	OR7H2P	ensembl_havana	pseudogene	ENST00000342275	ensembl	5	unprocessed_pseudogene	transcript
17	20841851	-0.114062	-4.07864	4.81384e-05	0.793641	2131532	20841851	20885670	+	ENSG00000264660	RP11-381P6.1-002	1	RP11-381P6.1	havana	antisense	ENST00000582583	havana	1	antisense	transcript
9	47304037	0.1132	4.04741	5.49359e-05	0.793641	1251575	47304037	47311881	-	ENSG00000236029	AL953854.2-005	4	AL953854.2	havana	protein_coding	ENST00000490984	havana	1	processed_transcript	transcript
16	28192262	0.111773	3.99573	6.82246e-05	0.793641	2010475	28192262	28223241	-	ENSG00000169180	XPO6-020	7	XPO6	ensembl_havana	protein_coding	ENST00000566073	havana	1	protein_coding	transcript
1	36931645	0.111741	3.99459	6.855e-05	0.793641	58899	36931645	36941928	-	ENSG00000119535	CSF3R-016	13	CSF3R	ensembl_havana	protein_coding	ENST00000480825	havana	2	retained_intron	transcript
1	68564142	0.109916	3.92853	9.00969e-05	0.793641	96801	68564142	68698266	-	ENSG00000116729	WLS-201	9	WLS	ensembl_havana	protein_coding	ENST00000540432	ensembl	1	protein_coding	transcript
5	94857073	-0.109143	-3.90058	0.000101017	0.793641	740988	94857073	94857179	+	ENSG00000212259	RNU6-308P-201	1	RNU6-308P	ensembl	snRNA	ENST00000390957	ensembl	1	snRNA	transcript
1	11796232	0.108647	3.88264	0.00010868	0.793641	20258	11796232	11810690	+	ENSG00000177674	AGTRAP-012	11	AGTRAP	ensembl_havana	protein_coding	ENST00000510878	havana	1	protein_coding	transcript
5	122680579	-0.108368	-3.87255	0.000113224	0.793641	752660	122680579	122758997	-	ENSG00000168944	CEP120-001	11	CEP120	ensembl_havana	protein_coding	ENST00000306467	havana	5	protein_coding	transcript
2	90192768	-0.108064	-3.86155	0.000118381	0.793641	306775	90192768	90193424	+	ENSG00000211630	IGKV1D-13-001	2	IGKV1D-13	havana	IG_V_gene	ENST00000390275	havana	2	IG_V_gene	transcript
1	21835890	0.107438	3.83891	0.000129706	0.793641	33782	21835890	21890704	+	ENSG00000162551	ALPL-005	9	ALPL	ensembl_havana	protein_coding	ENST00000468526	havana	1	processed_transcript	transcript
2	89345492	-0.10647	-3.80394	0.000149225	0.793641	306439	89345492	89345963	-	ENSG00000253497	IGKV1-13-001	1	IGKV1-13	havana	IG_V_pseudogene	ENST00000521705	havana	1	IG_V_pseudogene	transcript
[truncated: 6,602 more rows]

## Sheet: Table S4
Table S4: TWAS Results from Monocytes (p < 0.05)
[truncated: 6,584 more rows]

## Sheet: Table S5
Table S5: TWAS Results from CD8+ T-cells (p < 0.05)
[truncated: 7,584 more rows]

## Sheet: Table S6
Table S6: TWAS Results from CD4+ T-cells (p < 0.05)
[truncated: 7,549 more rows]

## Sheet: Table S7
Table S7: TWAS Results from B-cells (p < 0.05)
[truncated: 6,649 more rows]

[truncated: 10 more sheets: Table S8, Table S9, Table S10, Table S11, Table S12, Table S13, Table S14, Table S15, Table S16, Table S17]
